# Supplementary material for: The Yeast Sks1p Kinase Signaling Network Regulates Pseudohyphal Growth and Glucose Response
Source: PLoS Genet. 2014 Mar 6;10(3):e1004183. doi: 10.1371/journal.pgen.1004183 (PMC3945295; doi:10.1371/journal.pgen.1004183)
Supplement: Dataset S1 — Listing of phosphopeptides identified in this study by SILAC-based quantitative phosphoproteomics. Each phosphopeptide sequence is presented; “ph” indicates the predicted site of phosphorylation. The corresponding protein for each peptide is presented, with standard and systematic yeast names. The normalized ratio of M/L isotope is indicated along with the significance. Phosphopeptides identified multiple times are presented as such with their respective M/L ratios and significance measures. (XLSX) [file pgen.1004183.s001.xlsx]

## Sheet: MassSpecData
Systematic Name	Standard Name	Modified Sequence	Ratio M/L Normalized	Ratio M/L Significance
YAL005C	SSA1	_NTIS(ph)EAGDKLEQADKDTVTK_	1.7068	0.232
YAL011W	SWC3	_GRDDDDDDDDEES(ph)DDAYDEVGNDYDEYASR_	0.72348	0.20136
YAL017W	PSK1	_ISLSPS(ph)T(ph)ESLADSK_	1.833	0.19784
YAL017W	PSK1	_ISLSPS(ph)T(ph)ESLADSK_	1.4937	0.3038
YAL017W	PSK1	_ISLSPS(ph)T(ph)ESLADSK_	1.4937	0.3038
YAL019W	FUN30	_AVVEGFDETS(ph)AEPTPAPAPAPVER_	0.77098	0.23959
YAR002W	NUP60	_S(ph)RSNLSQENDNEGK_	1.7671	0.21498
YAR002W	NUP60	_SNVVVAET(ph)SPEKK_	0.81459	0.27564
YAR002W	NUP60	_SNVVVAETS(ph)PEKK_	0.70912	0.19011
YAR028W	YAR028W	_EVNSGSHSDSSSNSAEDTQS(ph)PVSAGK_	1.6164	0.26009
YAR042W	SWH1	_STLTQNDHDNDDDS(ph)TNNNNNK_	1.3531	0.36266
YAR042W	SWH1	_GSQES(ph)TNT(ph)LEEIVK_	0.74534	0.21878
YAR042W	SWH1	_GSQES(ph)TNT(ph)LEEIVK_	0.74534	0.21878
YAR042W	SWH1	_KLNNQPQVETEANEES(ph)DDANSM(ox)IK_	0.73583	0.21116
YAR042W	SWH1	_FIEATKESDEDS(ph)DADEFFDAEEAASDKK_	0.53528	0.073692
YBL007C	SLA1	_NFTKS(ph)PSR_	0.77471	0.24265
YBL032W	HEK2	_KSSGEPTS(ph)PSTSSNTR_	2.1275	0.13703
YBL032W	HEK2	_S(ph)DSASFLEEKEEPQENHDNKEEQS_	1.3946	0.34422
YBL034C	STU1	_KS(ph)EGDEESDDAVDENDVKK_	0.90009	0.34713
YBL034C	STU1	_KS(ph)EGDEESDDAVDENDVKK_	0.90009	0.34713
YBL037W	APL3	_RNT(ph)IDDVNSK_	0.82997	0.28848
YBL047C	EDE1	_FVETTVENS(ph)NLNVNR_	2.498	0.087371
YBL047C	EDE1	_S(ph)QSLTSS(ph)VANNAPQSVRDDVELPETLEER_	1.4932	0.30396
YBL047C	EDE1	_YPAPGT(ph)SPSHNEGNSK_	1.3803	0.3505
YBL047C	EDE1	_ANSNEDGESVSSIQES(ph)PK_	1.0204	0.44505
YBL047C	EDE1	_SQS(ph)LTSSVANNAPQSVRDDVELPETLEER_	0.98027	0.41305
YBL047C	EDE1	_SQSLTSSVANNAPQS(ph)VRDDVELPET(ph)LEER_	0.96601	0.40149
YBL047C	EDE1	_SQSLTSSVANNAPQS(ph)VRDDVELPET(ph)LEER_	0.96601	0.40149
YBL047C	EDE1	_ANSNEDGESVSS(ph)IQES(ph)PK_	0.8416	0.29821
YBL047C	EDE1	_S(ph)QSLTSS(ph)VANNAPQSVRDDVELPETLEER_	0.81517	0.27613
YBL047C	EDE1	_ANSNEDGES(ph)VSSIQES(ph)PK_	0.75008	0.2226
YBL051C	PIN4	_SLS(ph)GLDLQNQNKK_	0.98315	0.41537
YBL051C	PIN4	_S(ph)LSGLDLQNQNKK_	0.84828	0.3038
YBL051C	PIN4	_SLSHS(ph)GLDDGLEQGLNR_	0.80891	0.27092
YBL051C	PIN4	_S(ph)LSHSGLDDGLEQGLNR_	0.61787	0.12356
YBL058W	SHP1	_LGSPIPGESS(ph)PAEVPKNETPAAQEQPMPDNEPK_	1.5231	0.29271
YBL058W	SHP1	_LGS(ph)PIPGESSPAEVPKNET(ph)PAAQEQPM(ox)PDNEPK_	1.2423	0.41635
YBL058W	SHP1	_LGS(ph)PIPGESSPAEVPK_	0.99742	0.42682
YBL058W	SHP1	_KGST(ph)SPEPTK_	0.75614	0.22751
YBL058W	SHP1	_LGS(ph)TIDAADEVVEDNTSQSQR_	0.55641	0.085312
YBL058W	SHP1	_LGS(ph)TIDAADEVVEDNTSQSQR_	0.55641	0.085312
YBL066C	SEF1	_KLYPLPLYNHIS(ph)R_	2.2471	0.11831
YBL085W	BOI1	_YGNLNDS(ph)ASNIGK_	1.0745	0.48677
YBL085W	BOI1	_YGNLNDS(ph)ASNIGK_	1.0745	0.48677
YBL091C	MAP2	_ADES(ph)DPVESK_	1.4138	0.33601
YBL101C	ECM21	_NSSHSLS(ph)ETDLNQSK_	1.3418	0.36785
YBL101C	ECM21	_TSGRLS(ph)VDQEPR_	1.187	0.44571
YBL101C	ECM21	_SHNSSPT(ph)NGLSQANGTVR_	1.1504	0.46611
YBR001C	NTH2	_ALPQLEMLGGLVACT(ph)EKSR_	0.70497	0.18688
YBR011C	IPP1	_AASDAIPPAS(ph)PKADAPIDK_	1.4159	0.33514
YBR054W	YRO2	_SSDS(ph)DSSIKEK_	5.3055	0.0047584
YBR054W	YRO2	_KAQEEEEDVATDS(ph)E_	4.6188	0.0090031
YBR054W	YRO2	_KM(ox)PS(ph)PASFK_	3.089	0.044045
YBR054W	YRO2	_SSDSDSS(ph)IKEK_	3.0327	0.046933
YBR054W	YRO2	_SSDSDS(ph)SIKEK_	2.8286	0.059257
YBR054W	YRO2	_KAQEEEEDVAT(ph)DSE_	2.7656	0.06374
YBR054W	YRO2	_M(ox)PSPAS(ph)FK_	2.6146	0.076071
YBR059C	AKL1	_STSYGAATIGS(ph)DEALANEK_	1.5756	0.27387
YBR059C	AKL1	_IPS(ph)QNVGQELEEEKESQSDQR_	1.5655	0.2774
YBR059C	AKL1	_ARQS(ph)LDLER_	1.3899	0.34629
YBR068C	BAP2	_KETS(ph)PDSISIR_	0.50105	0.056699
YBR072W	HSP26	_RQLANT(ph)PAK_	5.0431	0.0060419
YBR079C	RPG1	_TAGGSS(ph)PATPATPATPATPTPSSGPK_	1.0794	0.49042
YBR086C	IST2	_DANIKPVVNAAVNDNQSKVS(ph)VATEQTK_	2.3535	0.10394
YBR086C	IST2	_AVDNDTAGS(ph)AGKKPLATESTEK_	1.5849	0.27067
YBR086C	IST2	_FDEDGKS(ph)IR_	1.097	0.49717
YBR086C	IST2	_VPT(ph)VGSYGVAGATLPETIPTSK_	1.0163	0.44184
YBR086C	IST2	_AVDNDT(ph)AGS(ph)AGKKPLATESTEK_	0.67492	0.16406
YBR086C	IST2	_SSAES(ph)SNATNNNTLGTESK_	0.59017	0.10555
YBR087W	RFC5	_NIRLIM(ox)VCDSM(ox)S(ph)PIIAPIK_	877.71	2.5565e-28
YBR087W	RFC5	_NIRLIMVCDS(ph)M(ox)SPIIAPIK_	15.152	7.9986e-06
YBR108W	AIM3	_EAT(ph)GQDEVLNSITNELSHIK_	1.5903	0.26882
YBR108W	AIM3	_SQS(ph)SNSSDSSYTIDGPEANHGR_	1.5343	0.28859
YBR108W	AIM3	_VKDSSPVPS(ph)DLDEK_	1.4447	0.32318
YBR108W	AIM3	_DS(ph)SPVPSDLDEK_	1.2536	0.41056
YBR108W	AIM3	_DS(ph)SPVPSDLDEK_	1.2536	0.41056
YBR112C	CYC8	_SEVSNQSPAVVES(ph)NTNNTSQEEKPVK_	1.5964	0.26676
YBR112C	CYC8	_MREEEQTSQEKS(ph)PQENTLPR_	1.5857	0.27041
YBR112C	CYC8	_SEVSNQS(ph)PAVVESNTNNTSQEEKPVK_	1.1764	0.45155
YBR112C	CYC8	_LNS(ph)PNSNINK_	0.67927	0.1673
YBR114W	RAD16	_KSVNYNELS(ph)DDDTAVK_	0.59596	0.10922
YBR127C	VMA2	_ARDDADEDEEDPDTRS(ph)SGK_	1.8074	0.20432
YBR127C	VMA2	_VLS(ph)DKELFAINKK_	1.0849	0.49452
YBR142W	MAK5	_KAADELGIDVDS(ph)DEDDISK_	0.73406	0.20975
YBR172C	SMY2	_TS(ph)SLIDSIGIQR_	0.61939	0.12459
YBR189W	RPS9B	_KAEAS(ph)GEAAEEAEDEE_	1.7127	0.23028
YBR202W	MCM7	_FVDDGTMDT(ph)DQEDSLVST(ph)PK_	1.0073	0.43471
YBR202W	MCM7	_FVDDGTMDT(ph)DQEDSLVST(ph)PK_	1.0073	0.43471
YBR214W	SDS24	_LSAVPM(ox)TQTPSQCLS(ph)CVHAQK_	1.0211	0.4456
YBR214W	SDS24	_SSSSTSLNSHSPLMTAMEDPPS(ph)PR_	0.96868	0.40366
YBR225W	YBR225W	_RSS(ph)DSAASSSVSK_	0.8293	0.28792
YBR279W	PAF1	_AADT(ph)PETSDAVHTEQKPEEEKETLQEE_	1.3975	0.34297
YBR279W	PAF1	_RLDDGDS(ph)DDENLDVNHIISR_	0.99006	0.42092
YCL014W	BUD3	_LGDDYS(ph)DKETAK_	1.4747	0.31117
YCL014W	BUD3	_LSPQASKVLTENS(ph)NELK_	1.3855	0.34822
YCL014W	BUD3	_AADVENLS(ph)DDDEHRQNESR_	0.58334	0.1013
YCL020W	YCL020W	_VNNDHINESTVSSQYLS(ph)DDNELSLRPATERI_	0.1372	1.2519e-05
YCL032W	STE50	_NKVPQISTNQSHPSAVST(ph)ANTPGPS(ph)PNEALK_	1.8687	0.18916
YCL032W	STE50	_NKVPQISTNQSHPSAVSTANTPGPS(ph)PNEALK_	0.89831	0.34565
YCL050C	APA1	_GQT(ph)PEGEDPLGKPEEELTVIPEFGGADNK_	2.0422	0.15229
YCL054W	SPB1	_KEEEGKDYIEDNDDEGVEGDS(ph)DDDEAITNLISK_	0.73097	0.20729
YCR030C	SYP1	_NVDAPVTADT(ph)PPAQTFTPSEVPPST(ph)PQQSSPPTAK_	1.3023	0.38643
YCR030C	SYP1	_NVDAPVTADT(ph)PPAQTFTPSEVPPST(ph)PQQSSPPTAK_	1.3023	0.38643
YCR034W	FEN1	_NVPT(ph)PS(ph)PSPKPQHR_	0.99011	0.42097
YCR034W	FEN1	_NVPT(ph)PSPS(ph)PKPQHR_	0.92948	0.37153
YCR034W	FEN1	_NVPT(ph)PS(ph)PSPKPQHR_	0.92948	0.37153
YCR042C	TAF2	_SKDAQDNDEEEEEGES(ph)DEEEEEGEEERR_	1.2519	0.41143
YCR048W	ARE1	_HSVTYDNVILPQESM(ox)EVS(ph)PR_	0.78048	0.24739
YCR061W	YCR061W	_RAEGEDEGDNTS(ph)NHDTLR_	0.26331	0.0019256
YCR077C	PAT1	_DLS(ph)PEEQR_	3.846	0.019456
YCR084C	TUP1	_DVENLNTSSS(ph)PSSDLYIR_	1.3569	0.36096
YCR088W	ABP1	_SFT(ph)PSKS(ph)PAPVSK_	4.4379	0.010725
YCR088W	ABP1	_SFT(ph)PSKS(ph)PAPVSK_	4.4379	0.010725
YCR088W	ABP1	_KEPVKT(ph)PS(ph)PAPAAK_	2.2061	0.12439
YCR088W	ABP1	_KEPVKTPS(ph)PAPAAK_	1.4279	0.33009
YCR088W	ABP1	_NVASGAPVQKEEPEQEEIAPSLPS(ph)RNSIPAPK_	1.361	0.35909
YCR088W	ABP1	_NVASGAPVQKEEPEQEEIAPS(ph)LPSRNSIPAPK_	1.3541	0.36221
YCR093W	CDC39	_RQT(ph)PLQSNA_	1.214	0.43117
YDL019C	OSH2	_LDGSKT(ph)PVGVHTGSALQR_	4.4096	0.011026
YDL019C	OSH2	_TAAS(ph)AGNGPTDDGTK_	2.1641	0.13098
YDL019C	OSH2	_HAPPPVPNETDNDS(ph)QYVQDEK_	1.476	0.31064
YDL019C	OSH2	_RPS(ph)NNLSVVSSEIQLNDNLTESGKR_	0.52368	0.067675
YDL022W	GPD1	_RSSSSVS(ph)LK_	1.1291	0.47826
YDL022W	GPD1	_SSS(ph)SVSLK_	1.0735	0.48596
YDL025C	RTK1	_KNTDS(ph)DQEDQIK_	0.96362	0.39955
YDL051W	LHP1	_RNS(ph)FAVIEFTPEVLDR_	0.54253	0.077585
YDL088C	ASM4	_EDDNTPAGHAGNPTNISS(ph)PIVANSPNK_	1.0135	0.43963
YDL099W	BUG1	_NKNSSATGSIGSETPDLEGTPGEES(ph)TQEETVK_	2.0093	0.15866
YDL099W	BUG1	_SENNDQNDVDEES(ph)EEKEIEQVK_	1.6839	0.2388
YDL110C	TMA17	_LEADDS(ph)DDLENIDSGDLALYK_	1.1683	0.45605
YDL122W	UBP1	_IIEHSDVENENVKDNEELQEIDNVS(ph)LDEPK_	1.1127	0.48784
YDL122W	UBP1	_FEQEFEDS(ph)EEEKEYDDAEGNYASHYNHTK_	1.0841	0.49396
YDL122W	UBP1	_IIEHS(ph)DVENENVKDNEELQEIDNVSLDEPK_	0.96695	0.40225
YDL126C	CDC48	_SVS(ph)DAELR_	0.87027	0.32221
YDL131W	LYS21	_DFHAELST(ph)PLLKPVNK_	1.4443	0.32333
YDL131W	LYS21	_DFHAELS(ph)TPLLKPVNK_	1.3457	0.36606
YDL150W	RPC53	_SEGS(ph)GSSLVQK_	1.7808	0.21128
YDL150W	RPC53	_EIQEALS(ph)EKPT(ph)REPT(ph)PSVK_	1.3081	0.38364
YDL150W	RPC53	_EIQEALS(ph)EKPT(ph)REPT(ph)PSVK_	1.3081	0.38364
YDL150W	RPC53	_EIQEALS(ph)EKPT(ph)REPT(ph)PSVK_	1.3081	0.38364
YDL153C	SAS10	_S(ph)VRAVY(ph)S(ph)GGQS(ph)GVYEGEKTGIK_	1.129	0.47835
YDL153C	SAS10	_GM(ox)HDNNGADLDDKDYGS(ph)EDEAVSR_	0.71316	0.19325
YDL153C	SAS10	_LNELQNS(ph)EDS(ph)DAEDGGK_	0.64787	0.14434
YDL153C	SAS10	_LNELQNS(ph)EDS(ph)DAEDGGK_	0.64787	0.14434
YDL160C	DHH1	_GSINNNFNTNNNS(ph)NTDLDRDWK_	1.4658	0.31469
YDL161W	ENT1	_GTGRS(ph)DENDDDLQR_	1.1901	0.44404
YDL161W	ENT1	_GT(ph)GRSDENDDDLQR_	1.0188	0.44376
YDL161W	ENT1	_TGTFINSQGT(ph)GYR_	0.94014	0.38032
YDL161W	ENT1	_RNQLVAASS(ph)PQQLQQQK_	0.55501	0.084519
YDL173W	PAR32	_S(ph)HQSLHATTSSPNNNAPIVVGR_	1.1285	0.47861
YDL175C	AIR2	_YFGVS(ph)DDDKDAIKEAAPK_	1.4378	0.326
YDL182W	LYS20	_NFHAEVS(ph)TPQVLSAKK_	1.3802	0.35054
YDL182W	LYS20	_NFHAEVST(ph)PQVLSAK_	1.0801	0.49093
YDL188C	PPH22	_SNDEDT(ph)DEELEDFNFKPGSSGIADHK_	0.85275	0.30754
YDL189W	RBS1	_RASVEGS(ph)PSSR_	0.47677	0.046093
YDL195W	SEC31	_VAT(ph)PLSGGVPPAPLPK_	3.5418	0.026808
YDL195W	SEC31	_VAT(ph)PLS(ph)GGVPPAPLPK_	2.4017	0.098069
YDL195W	SEC31	_VPSLVATSES(ph)PR_	1.0108	0.43743
YDL195W	SEC31	_APS(ph)SVSM(ox)VSPPPLHK_	0.98141	0.41396
YDL225W	SHS1	_KNDTYTDLASIAS(ph)GRD_	0.93992	0.38014
YDL225W	SHS1	_KNDT(ph)YTDLASIASGRD_	0.8872	0.33638
YDL225W	SHS1	_SIKTESS(ph)PK_	0.76972	0.23856
YDL225W	SHS1	_LNGSS(ph)SS(ph)INSLQQSTR_	0.72405	0.20181
YDL225W	SHS1	_FLNS(ph)PDLPER_	0.40821	0.022782
YDL226C	GCS1	_S(ph)ATPANSSNGANFQK_	3.5537	0.026469
YDL233W	MFG1	_RNS(ph)GISPR_	0.7592	0.22999
YDL240W	LRG1	_ENVFS(ph)NTKTLTLDDISR_	0.046436	7.0291e-11
YDR001C	NTH1	_RGS(ph)EDDTYSSSQGNR_	1.4176	0.33444
YDR001C	NTH1	_RGSEDDT(ph)YSSSQGNR_	1.4173	0.33453
YDR002W	YRB1	_KEGDDAPES(ph)PDIHFEPVVHLEK_	1.4861	0.30672
YDR011W	SNQ2	_VQDLINDLSKQET(ph)K_	0.91951	0.36328
YDR011W	SNQ2	_STQDS(ph)SHNAVAR_	0.28951	0.0034943
YDR011W	SNQ2	_STQDS(ph)SHNAVAR_	0.28951	0.0034943
YDR017C	KCS1	_RNS(ph)NTTTM(ox)GNHNAR_	0.68065	0.16833
YDR028C	REG1	_DSEGNAQS(ph)EEEHDLER_	2.2904	0.11221
YDR028C	REG1	_GYGS(ph)DDENSK_	1.3876	0.3473
YDR028C	REG1	_KS(ph)DVKPQENGNDSS_	1.194	0.44188
YDR028C	REG1	_SDSGVHS(ph)PITDNSSVASSTTSR_	1.161	0.46008
YDR028C	REG1	_SDVKPQENGNDSS(ph)_	1.0504	0.46842
YDR028C	REG1	_KSDVKPQENGNDS(ph)S_	0.91831	0.36228
YDR033W	MRH1	_APVAS(ph)PRPAATPNLS(ph)K_	3.8956	0.018483
YDR033W	MRH1	_APVAS(ph)PR_	2.466	0.090779
YDR033W	MRH1	_PAAT(ph)PNLSK_	1.7957	0.20737
YDR043C	NRG1	_NTLS(ph)DEEDLEQR_	0.90375	0.35018
YDR060W	MAK21	_ASNFDS(ph)DDEMDENEIWSALVK_	0.80618	0.26865
YDR060W	MAK21	_AS(ph)NFDSDDEMDENEIWSALVK_	0.58338	0.10133
YDR063W	AIM7	_LIEVSSGLEDDS(ph)DVEELR_	1.0198	0.44453
YDR074W	TPS2	_RSAS(ph)YTGAKV_	1.7262	0.22636
YDR119W	VBA4	_IDDS(ph)PQDEVNS(ph)IK_	1.7471	0.22048
YDR119W	VBA4	_IDDSPQDEVNS(ph)IK_	0.43961	0.03224
YDR122W	KIN1	_EAYAAQKFEGS(ph)DDDENHPLPPLNVAK_	1.0525	0.46998
YDR135C	YCF1	_RASDAT(ph)LGSIDFGDDENIAKR_	1.1319	0.47669
YDR135C	YCF1	_RAS(ph)DATLGSIDFGDDENIAKR_	1.0551	0.47195
YDR135C	YCF1	_RAS(ph)DATLGS(ph)IDFGDDENIAKR_	0.96714	0.40241
YDR135C	YCF1	_LNDLDFGNSDAIS(ph)LR_	0.9332	0.3746
YDR141C	DOP1	_IKM(ox)EAEENPS(ph)ETETNDSHLDR_	1.4051	0.33972
YDR153C	ENT5	_IDDLLDWDGPKS(ph)DTDTTAAAQTSLPFAEKK_	0.71057	0.19123
YDR155C	CPR1	_KVESLGS(ph)PSGATK_	1.5041	0.29984
YDR158W	HOM2	_NRDS(ph)GYGVSVGR_	0.64559	0.14272
YDR159W	SAC3	_LNQNSSVKPQINT(ph)SPK_	0.5979	0.11046
YDR168W	CDC37	_WDKIELSDDS(ph)DVEVHPNVDKK_	4.1447	0.014341
YDR170C	SEC7	_ETSNDAT(ph)NGM(ox)KTPEETEDTNDKR_	2.7401	0.065658
YDR170C	SEC7	_ETSNDATNGMKT(ph)PEETEDTNDKR_	2.5984	0.077541
YDR170C	SEC7	_RNES(ph)NEDIR_	1.4149	0.33556
YDR171W	HSP42	_KS(ph)S(ph)SFAHLQAPSPIPDPLQVSKPETR_	3.9079	0.018249
YDR171W	HSP42	_KS(ph)SSFAHLQAPSPIPDPLQVSKPETR_	2.3642	0.1026
YDR171W	HSP42	_KS(ph)SS(ph)FAHLQAPSPIPDPLQVSKPETR_	2.1683	0.1303
YDR171W	HSP42	_SSSFAHLQAPS(ph)PIPDPLQVSKPETR_	1.5907	0.26869
YDR173C	ARG82	_LSDS(ph)TDNLDSIPVKSEK_	2.8364	0.058726
YDR173C	ARG82	_LS(ph)DSTDNLDSIPVK_	2.7145	0.067652
YDR186C	YDR186C	_NLINKS(ph)FEELR_	1.3865	0.34777
YDR186C	YDR186C	_NSSS(ph)LLNFQNSVLTSNKDK_	1.1749	0.45236
YDR186C	YDR186C	_NNS(ph)NSNLLFEK_	0.85928	0.31301
YDR186C	YDR186C	_S(ph)GSSTDVLSSGIDSMAK_	0.75549	0.22697
YDR207C	UME6	_GGS(ph)PSNDSQVQHNVHDDQCAVGVAPR_	1.3009	0.38714
YDR229W	IVY1	_PDNNTEQLQGS(ph)PSSDQR_	1.564	0.27792
YDR229W	IVY1	_RPVASSAGS(ph)ENNDHLDDMNHLR_	1.3962	0.34356
YDR229W	IVY1	_RPVAS(ph)SAGSENNDHLDDMNHLR_	1.3269	0.37477
YDR229W	IVY1	_PDNNTEQLQGS(ph)PSS(ph)DQR_	1.3138	0.38095
YDR264C	AKR1	_SGNEEES(ph)GNEQVNHNDEAEEDPLLTR_	1.3776	0.35168
YDR266C	HEL2	_KGSS(ph)STSLNNSK_	0.6022	0.11323
YDR293C	SSD1	_SST(ph)INNDSDSLSSPTK_	3.0183	0.047701
YDR293C	SSD1	_NQSQQPQQQLS(ph)PFR_	2.16	0.13164
YDR293C	SSD1	_SSTINNDSDS(ph)LSSPTK_	1.7071	0.23188
YDR293C	SSD1	_SSTINNDSDSLSS(ph)PTK_	1.2375	0.41885
YDR299W	BFR2	_DSVDDNENS(ph)DDGLDIPK_	0.65385	0.14862
YDR299W	BFR2	_NGES(ph)DLS(ph)DYGNSNTEETK_	0.50162	0.056962
YDR299W	BFR2	_NGES(ph)DLS(ph)DYGNSNTEETK_	0.50162	0.056962
YDR303C	RSC3	_KLS(ph)EDGVTDGDGKPIPESER_	0.89178	0.3402
YDR310C	SUM1	_TAGDDGALDQTENTSIS(ph)PK_	0.5244	0.068037
YDR320C	SWA2	_TDKSPNDSLHSISAPPLIPS(ph)PK_	0.67642	0.16517
YDR330W	UBX5	_VNDMFDEGRPES(ph)IFNQR_	1.4589	0.31745
YDR333C	RQC1	_DKGS(ph)DDDDDDEEFDKIIQQFK_	1.0171	0.44242
YDR345C	HXT3	_SSENSNADLPSNS(ph)SQVM(ox)NMPEEK_	1.7717	0.21374
YDR345C	HXT3	_SSENSNADLPS(ph)NSS(ph)QVM(ox)NMPEEK_	1.7015	0.23356
YDR345C	HXT3	_SSENSNADLPS(ph)NSS(ph)QVM(ox)NM(ox)PEEK_	1.7015	0.23356
YDR345C	HXT3	_S(ph)SENSNADLPSNSSQVMNMPEEK_	1.6322	0.25496
YDR348C	PAL1	_TSSQLS(ph)FPNIPEDEPQR_	1.0668	0.48091
YDR348C	PAL1	_RGGDT(ph)QDAIK_	0.60876	0.11751
YDR356W	SPC110	_NTTQTQVVS(ph)PTKVPNANNGDENEGPVK_	0.87489	0.32609
YDR356W	SPC110	_DELNELET(ph)KFSENGS(ph)QSS(ph)AK_	0.5773	0.097608
YDR356W	SPC110	_DELNELET(ph)KFSENGS(ph)QSS(ph)AK_	0.5773	0.097608
YDR356W	SPC110	_DELNELET(ph)KFSENGS(ph)QSS(ph)AK_	0.5773	0.097608
YDR365C	ESF1	_EAENDEDS(ph)EVNAK_	0.88586	0.33526
YDR365W-B	YDR365W-B	_EVHTNQDPLDVS(ph)ASKTEECEK_	3.3471	0.033091
YDR365W-B	YDR365W-B	_AHNVSTSNNSPSTDNDS(ph)ISK_	2.1174	0.13875
YDR365W-B	YDR365W-B	_NLS(ph)DEKNDSR_	2.1069	0.14055
YDR365W-B	YDR365W-B	_EVHTNQDPLDVSAS(ph)KTEECEKASTK_	1.7881	0.20935
YDR365W-B	YDR365W-B	_EVHTNQDPLDVSASKTEECEKAS(ph)TK_	1.666	0.24428
YDR365W-B	YDR365W-B	_AHNVST(ph)SNNSPSTDNDSISK_	1.2416	0.41674
YDR365W-B	YDR365W-B	_TVPQIS(ph)DQETEKR_	0.90593	0.352
YDR365W-B	YDR365W-B	_AVS(ph)PTDSTPPSTHTEDSK_	0.6223	0.12655
YDR365W-B	YDR365W-B	_HSDSYS(ph)ENETNHTNVPISSTGGTNNK_	0.61975	0.12483
YDR365W-B	YDR365W-B	_AVSPT(ph)DSTPPSTHTEDSKR_	0.6007	0.11226
YDR365W-B	YDR365W-B	_SPS(ph)IDASPPENNSSHNIVPIK_	0.39216	0.018722
YDR365W-B	YDR365W-B	_AHNVSTSNNSPST(ph)DNDSISK_	0.057369	1.0772e-09
YDR372C	VPS74	_ADSGDTSS(ph)IHSSANNTKGDK_	1.678	0.2406
YDR372C	VPS74	_ADSGDTSSIHSS(ph)ANNTK_	1.5294	0.29039
YDR372C	VPS74	_ADSGDTSSIHS(ph)SANNTK_	1.2325	0.42143
YDR372C	VPS74	_ADS(ph)GDTSSIHSSANNTKGDK_	0.78344	0.24983
YDR379W	RGA2	_NSS(ph)KEDFPIKLPER_	2.1169	0.13883
YDR379W	RGA2	_VHDELPS(ph)PGKVPLS(ph)PSPK_	0.65588	0.15009
YDR379W	RGA2	_VHDELPS(ph)PGKVPLS(ph)PSPK_	0.65588	0.15009
YDR379W	RGA2	_VHDELPS(ph)PGKVPLS(ph)PSPK_	0.65588	0.15009
YDR382W	RPP2B	_EEEAKEES(ph)DDDM(ox)GFGLFD_	0.85344	0.30812
YDR407C	TRS120	_LNFESSSTGIS(ph)PVDSNSK_	0.47857	0.046835
YDR422C	SIP1	_VNSS(ph)NSM(ox)YTAER_	0.66921	0.15982
YDR428C	BNA7	_AIS(ph)PDITLFNK_	1.7631	0.21607
YDR436W	PPZ2	_GTSPIPNLNIDKPS(ph)PSASSASKR_	0.98535	0.41714
YDR436W	PPZ2	_INTSS(ph)SADR_	0.96765	0.40283
YDR439W	LRS4	_GGNDPDS(ph)PTSQRR_	0.77322	0.24143
YDR454C	GUK1	_RLS(ph)AAQAELAYAETGAHDK_	0.98628	0.41789
YDR458C	HEH2	_ANKPPESPPQS(ph)K_	0.94473	0.3841
YDR458C	HEH2	_ANKPPES(ph)PPQSK_	0.92494	0.36778
YDR460W	TFB3	_LKDAVPFT(ph)PFNGDR_	1.2065	0.43517
YDR496C	PUF6	_ISIDS(ph)S(ph)DEESELSK_	0.53832	0.075314
YDR496C	PUF6	_ISIDS(ph)S(ph)DEESELSK_	0.53832	0.075314
YDR497C	ITR1	_TSQSNVGDAVGNADS(ph)VEFNSEHDSPSKR_	0.36844	0.013636
YDR505C	PSP1	_KGS(ph)FTTELSCR_	0.59604	0.10927
YDR507C	GIN4	_KQNS(ph)QEGDQAHPK_	1.1491	0.46681
YDR507C	GIN4	_LSTIVNQSS(ph)PTPASR_	0.60694	0.11631
YDR507C	GIN4	_LDPGIMFSSPTEEVS(ph)PVEPK_	0.54787	0.080514
YDR517W	GRH1	_ESDDLDDVS(ph)LNHDER_	1.513	0.29645
YEL013W	VAC8	_DSSDEAS(ph)VSPIADNER_	1.076	0.48788
YEL015W	EDC3	_LGQM(ox)IISQS(ph)R_	0.89012	0.33881
YEL015W	EDC3	_LGQMIISQS(ph)RSNS(ph)TSLPAANK_	0.666	0.15746
YEL017W	GTT3	_EDDDEKPQSGDET(ph)SATKPLSSR_	2.3661	0.10238
YEL022W	GEA2	_VNNEEAIS(ph)EDDGIEEEHIHSEK_	1.0892	0.49776
YEL037C	RAD23	_TESAS(ph)TPGFVVGTER_	1.2632	0.4057
YEL043W	YEL043W	_S(ph)SGSIQLPLSNNMSR_	547.32	1.0027e-24
YEL046C	GLY1	_S(ph)ESTEVDVDGNAIR_	0.66118	0.15393
YEL046C	GLY1	_SES(ph)TEVDVDGNAIR_	0.49813	0.055359
YEL046C	GLY1	_SEST(ph)EVDVDGNAIR_	0.39691	0.019872
YEL060C	PRB1	_DDDEEPS(ph)DSEDKEHGK_	0.10926	1.4556e-06
YER024W	YAT2	_KTSSSS(ph)QVNLNR_	0.20703	0.0003643
YER042W	MXR1	_VGYANGEESKKDS(ph)PSSVSYK_	1.2799	0.39738
YER052C	HOM3	_KGESTPPHPPENLS(ph)SSFYEK_	4.4636	0.01046
YER052C	HOM3	_KGES(ph)TPPHPPENLSSS(ph)FYEKR_	4.0158	0.01634
YER052C	HOM3	_KGEST(ph)PPHPPENLSSSFYEKR_	1.3061	0.38464
YER052C	HOM3	_KGES(ph)TPPHPPENLSSSFYEK_	1.1865	0.44601
YER059W	PCL6	_HES(ph)PSNESSLDK_	0.99683	0.42635
YER059W	PCL6	_M(ox)SACNSNENNENDDS(ph)DDENTGVQR_	0.90678	0.3527
YER070W	RNR1	_EAS(ph)PAPTGSHSLTK_	1.0291	0.45184
YER074W-A	YOS1	_SNDET(ph)PVFGQDQNTTK_	1.4418	0.32435
YER079W	YER079W	_SM(ox)S(ph)PSNIASGEDR_	1.9675	0.16715
YER079W	YER079W	_PDSSHS(ph)ISSK_	1.2194	0.42831
YER079W	YER079W	_TNS(ph)GCSITSGASMIATK_	0.82019	0.28031
YER100W	UBC6	_KLDEGDAANT(ph)GDETEDPFTK_	0.30366	0.0046548
YER105C	NUP157	_M(ox)YS(ph)TPLKKR_	0.61335	0.12055
YER112W	LSM4	_RPYS(ph)QNR_	2.5637	0.080798
YER114C	BOI2	_KT(ph)SQSLEDLPSQQNFIPTPR_	1.5877	0.26971
YER114C	BOI2	_DKDVSDTLSPDFDSKGS(ph)ATGR_	1.3274	0.37451
YER114C	BOI2	_NSS(ph)PIVDKK_	0.81186	0.27337
YER114C	BOI2	_DKDVSDT(ph)LSPDFDSKGSATGR_	0.54034	0.076396
YER122C	GLO3	_AIS(ph)SDQLFGR_	1.1105	0.48914
YER129W	SAK1	_SRS(ph)LTVAELNEEK_	1.4384	0.32578
YER129W	SAK1	_SRSLT(ph)VAELNEEK_	1.1365	0.47399
YER149C	PEA2	_NT(ph)SSPPIS(ph)PNAAAIQEEDSSK_	0.65007	0.14591
YER164W	CHD1	_AAAHQQNYFNDS(ph)DDEDDEDNIKQSR_	0.74142	0.21563
YER169W	RPH1	_KES(ph)PVETSK_	2.2042	0.12469
YER169W	RPH1	_NDDLDKEQGSS(ph)PLNSK_	1.2633	0.40569
YER169W	RPH1	_NDDLDKEQGS(ph)SPLNSK_	0.90992	0.35531
YER176W	ECM32	_KENSTIQSSS(ph)SSNLR_	0.96871	0.40368
YER178W	PDA1	_YGGHS(ph)MSDPGTTYR_	0.50333	0.05776
YER178W	PDA1	_Y(ph)GGHSMSDPGTTYR_	0.46437	0.041146
YFL004W	VTC2	_LMGVDS(ph)EEEEIELPPGVK_	1.1486	0.46711
YFL005W	SEC4	_EGNISINSGS(ph)GNSSK_	1.6025	0.26471
YFL005W	SEC4	_EGNIS(ph)INSGSGNSSK_	1.3537	0.36239
YFL023W	BUD27	_ILENIS(ph)DDDYDDDDDGNKK_	0.89101	0.33956
YFL033C	RIM15	_KGSIIGDNQQTTANSSDS(ph)PTMTK_	1.0832	0.49328
YFL038C	YPT1	_ESM(ox)S(ph)QQNLNETTQK_	2.0548	0.14993
YFR003C	YPI1	_SYS(ph)PNAYEIQPDYSEYRR_	1.2535	0.41065
YFR003C	YPI1	_S(ph)YSPNAYEIQPDYSEYR_	1.0354	0.45675
YFR010W	UBP6	_KFDPSSSENVM(ox)T(ph)PR_	1.0816	0.49208
YFR017C	IGD1	_S(ph)TNYM(ox)DALNSR_	2.442	0.093429
YFR024C-A	LSB3	_ISSAST(ph)PQTSQGR_	1.2943	0.3903
YFR024C-A	LSB3	_LAPTNS(ph)GGSGGK_	1.2881	0.39336
YFR024C-A	LSB3	_LAPTNS(ph)GGSGGKLDDPSGASSYYASHR_	0.88128	0.33143
YFR024C-A	LSB3	_GSFDDDEDDYYDDDDYYNDIPSSFS(ph)STDASSTRPNTR_	0.73115	0.20743
YFR024C-A	LSB3	_ISSAS(ph)T(ph)PQTSQGR_	0.68526	0.1718
YFR024C-A	LSB3	_GSFDDDEDDYYDDDDYYNDIPS(ph)SFSSTDASSTRPNTR_	0.56876	0.092488
YFR024C-A	LSB3	_FTAPTSPS(ph)TSSPK_	0.34789	0.010057
YFR028C	CDC14	_KVVIESNNS(ph)DDESMQDTNGTSNHYPK_	0.74038	0.2148
YFR038W	IRC5	_DNSNSDDEEHS(ph)SKKR_	0.30977	0.005234
YFR053C	HXK1	_TKYDVAVDEQS(ph)PRPGQQAFEK_	2.748	0.065061
YFR053C	HXK1	_KGS(ph)MADVPK_	1.0008	0.42949
YGL008C	PMA1	_VS(ph)TQHEKET_	4.5806	0.0093397
YGL008C	PMA1	_SVEDFM(ox)AAM(ox)QRVS(ph)TQHEKET(ph)_	3.2061	0.03865
YGL008C	PMA1	_VST(ph)QHEKET_	1.7437	0.22141
YGL009C	LEU1	_VEVTSEDEKELES(ph)AAYDHAEPVQPEDAPQDIANDELKDIPVK_	0.22924	0.00075805
YGL009C	LEU1	_DQDQSSPKVEVT(ph)SEDEK_	0.20325	0.00031766
YGL009C	LEU1	_EFEYKDQDQSS(ph)PK_	0.19929	0.00027416
YGL009C	LEU1	_EFEYKDQDQS(ph)SPKVEVTS(ph)EDEK_	0.16989	7.8317e-05
YGL009C	LEU1	_VEVTS(ph)EDEK_	0.1455	2.1099e-05
YGL014W	PUF4	_AKKPS(ph)VGANNTAK_	0.56879	0.092503
YGL023C	PIB2	_KNS(ph)AEENVR_	0.91384	0.35858
YGL030W	RPL30	_APVKS(ph)QESINQK_	0.88432	0.33397
YGL049C	TIF4632	_FNNHNQSNS(ph)NR_	1.9505	0.17074
YGL049C	TIF4632	_FNNHNQS(ph)NSNR_	1.9354	0.17398
YGL049C	TIF4632	_TVNKS(ph)DDETINSVITTEENTVK_	1.4143	0.33581
YGL049C	TIF4632	_SNS(ph)RFNNHNQSNSNR_	1.1794	0.44991
YGL077C	HNM1	_VEEEIKPLDDM(ox)DS(ph)K_	0.61173	0.11947
YGL077C	HNM1	_EFSVAAS(ph)DVELENEHVPWGKK_	0.3942	0.01921
YGL083W	SCY1	_KDGS(ph)SDIPR_	1.2249	0.42543
YGL092W	NUP145	_AYEPDLSDADFEGIEAS(ph)PK_	1.3223	0.37692
YGL092W	NUP145	_TDGTFGTLSGKDDS(ph)IVEEK_	1.0651	0.47965
YGL092W	NUP145	_AYEPDLS(ph)DADFEGIEASPK_	0.87441	0.32568
YGL120C	PRP43	_RFS(ph)SEHPDPVETSIPEQAAEIAEELSK_	0.33794	0.0085821
YGL139W	FLC3	_NENAS(ph)TDALRVEAPK_	0.67132	0.16138
YGL171W	ROK1	_TTENDS(ph)PNKEEK_	0.71076	0.19138
YGL173C	XRN1	_KGEIKPSSGTNSTECQS(ph)PK_	0.76251	0.23268
YGL178W	MPT5	_NAS(ph)ISNM(ox)PAM(ox)NTAR_	1.5819	0.2717
YGL180W	ATG1	_SMDSNAIAEEQDS(ph)DDAEEEDETLKK_	1.2789	0.3979
YGL197W	MDS3	_AQS(ph)SSTQESSGSANGEK_	1.1841	0.4473
YGL197W	MDS3	_NS(ph)S(ph)KAVRQEGR_	0.4551	0.037659
YGL197W	MDS3	_NS(ph)S(ph)KAVRQEGR_	0.4551	0.037659
YGL208W	SIP2	_KVTELS(ph)LNK_	1.7882	0.20933
YGL208W	SIP2	_KVT(ph)ELSLNK_	1.4106	0.3374
YGL227W	VID30	_SRS(ph)AINIETESR_	0.88939	0.33821
YGL232W	TAN1	_FQELYGDIKEGEDES(ph)ENDEKK_	0.99921	0.42825
YGL244W	RTF1	_RIEVGSVEDDDEEDDYNPYSVGNADYGS(ph)EEEEEANPFPLEGK_	1.0054	0.43314
YGL253W	HXK2	_KGS(ph)M(ox)ADVPKELMQQIENFEK_	0.91604	0.3604
YGR008C	STF2	_RGS(ph)NLQSHEQK_	1.0263	0.4497
YGR048W	UFD1	_S(ph)KAPKSPEVIEID_	0.91957	0.36333
YGR048W	UFD1	_APKS(ph)PEVIEID_	0.86979	0.32181
YGR054W	YGR054W	_SSETS(ph)PDSTPAPSAPASTNAPTNNKETSPEEKK_	4.7413	0.00801
YGR054W	YGR054W	_SSETS(ph)PDSTPAPSAPASTNAPTNNKETSPEEK_	1.4658	0.31469
YGR054W	YGR054W	_ANKKS(ph)S(ph)ETSPDSTPAPSAPASTNAPTNNK_	1.3887	0.34681
YGR054W	YGR054W	_S(ph)SETSPDSTPAPSAPASTNAPTNNK_	1.2543	0.41025
YGR082W	TOM20	_GVVGSKAES(ph)DAVAEANDIDD_	0.27562	0.0025765
YGR086C	PIL1	_ALLELLDDSPVT(ph)PGETRPAYDGYEASK_	4.0058	0.016508
YGR086C	PIL1	_YKDPQS(ph)PK_	1.534	0.28868
YGR093W	YGR093W	_RPLETET(ph)ENSFDGDKQVLANR_	1.894	0.18325
YGR097W	ASK10	_GNNS(ph)AQNLTTSSSTASR_	1.0226	0.44673
YGR100W	MDR1	_AVDLAEEVNLIDLS(ph)DDEGEEKR_	1.3386	0.36933
YGR103W	NOP7	_SALNADEANTDET(ph)EKEEEQEKK_	0.9029	0.34947
YGR116W	SPT6	_VGDEGNAAES(ph)ESDNVAASR_	0.90124	0.34809
YGR116W	SPT6	_VGDEGNAAES(ph)ES(ph)DNVAASR_	0.88442	0.33406
YGR116W	SPT6	_EREEDDRLS(ph)EDDLDLLMENAGVER_	0.68556	0.17203
YGR125W	YGR125W	_TIEENIDEEYS(ph)DEYSR_	1.8142	0.20259
YGR128C	UTP8	_ALEDTTDTSNDHLS(ph)ESDIDNK_	1.1124	0.48804
YGR145W	ENP2	_ALTAAEES(ph)DEER_	0.71738	0.19656
YGR148C	RPL24B	_KVEVDS(ph)FSGAK_	0.55744	0.085903
YGR152C	RSR1	_VKQST(ph)PVNEK_	2.1181	0.13863
YGR162W	TIF4631	_LKETSDSTSTSTPT(ph)PTPSTNDSK_	1.7666	0.21511
YGR162W	TIF4631	_LKETSDSTSTST(ph)PTPTPSTNDSK_	1.5059	0.29915
YGR162W	TIF4631	_STVS(ph)PQPESK_	0.71964	0.19833
YGR162W	TIF4631	_APPPKEEPAAPTSTATNM(ox)FSALM(ox)GES(ph)DDEE_	0.67048	0.16076
YGR167W	CLC1	_EAEILGDEFKTEQDDILETEAS(ph)PAKDDDEIR_	2.7758	0.062988
YGR178C	PBP1	_S(ph)GSNISQGQSSTGHTTR_	1.7169	0.22905
YGR178C	PBP1	_VADSGVSDS(ph)VDDLAK_	1.6328	0.25475
YGR178C	PBP1	_TVS(ph)PTTQISAGK_	1.4426	0.32403
YGR180C	RNR4	_SAT(ph)PSKEINFDDDF_	2.0237	0.15584
YGR186W	TFG1	_DGSQT(ph)PTVDSVTK_	1.0866	0.49578
YGR186W	TFG1	_DEEAPS(ph)ENEEDELFGEKK_	0.98019	0.41298
YGR186W	TFG1	_AVDSSNNASNTVPS(ph)PIKQEEGLNSTVAER_	0.61993	0.12495
YGR192C	TDH3	_TAS(ph)GNIIPSSTGAAK_	1.2044	0.43631
YGR192C	TDH3	_TASGNIIPS(ph)STGAAK_	1.1481	0.46741
YGR192C	TDH3	_IVSNASCT(ph)TNCLAPLAK_	0.93146	0.37317
YGR196C	FYV8	_SAS(ph)FKSENR_	0.83202	0.29019
YGR196C	FYV8	_GYLADILPAEKEENLQQEDDGEVES(ph)SGALEKK_	0.0042367	8.31e-30
YGR202C	PCT1	_EAS(ph)PATEFANEFTGENSTAK_	1.2331	0.42113
YGR202C	PCT1	_NQDENKDTQLT(ph)PR_	0.77828	0.24558
YGR229C	SMI1	_SQQGLSHVTSTGSSS(ph)SM(ox)ER_	1.1052	0.4923
YGR240C	PFK1	_KNEAS(ph)PNTDAK_	3.5453	0.026707
YGR240C	PFK1	_KNEASPNT(ph)DAK_	3.0534	0.045847
YGR240C	PFK1	_ASS(ph)DAS(ph)DLLR_	1.7948	0.20759
YGR240C	PFK1	_ASS(ph)DASDLLR_	1.4543	0.3193
YGR240C	PFK1	_DAFLEATS(ph)EDEIISR_	1.1984	0.43953
YGR250C	YGR250C	_YFDS(ph)VRST(ph)PVAEK_	3.8395	0.019587
YGR250C	YGR250C	_RGNLSSSDDDDQSQT(ph)DNSSK_	3.4146	0.030746
YGR250C	YGR250C	_YFDS(ph)VRS(ph)TPVAEK_	3.1763	0.039952
YGR250C	YGR250C	_YFDS(ph)VRS(ph)TPVAEK_	3.1763	0.039952
YGR250C	YGR250C	_GNLSSS(ph)DDDDQSQTDNSSK_	2.5167	0.085435
YGR250C	YGR250C	_MDLFYPQRES(ph)FSEGR_	1.1211	0.48295
YGR250C	YGR250C	_MDLFYPQRES(ph)FSEGR_	1.1211	0.48295
YGR253C	PUP2	_ATS(ph)PLLESDSIEK_	1.6497	0.24935
YGR253C	PUP2	_AT(ph)SPLLESDSIEK_	1.5339	0.28872
YGR253C	PUP2	_EKEAAES(ph)PEEADVEM(ox)S_	1.2787	0.39799
YGR261C	APL6	_LTGINDGDSNS(ph)ISGK_	1.0425	0.46232
YGR261C	APL6	_IAS(ph)ALDTAK_	0.80011	0.2636
YGR267C	FOL2	_HET(ph)PLNIRPT(ph)SPYTLNPPVER_	1.8523	0.19311
YGR267C	FOL2	_HET(ph)PLNIRPT(ph)SPYTLNPPVER_	1.8523	0.19311
YGR267C	FOL2	_HETPLNIRPTS(ph)PYTLNPPVER_	0.43351	0.030242
YGR270W	YTA7	_ELQEDS(ph)PIREK_	0.92629	0.3689
YGR270W	YTA7	_HPET(ph)PPPVRR_	0.87263	0.32419
YGR270W	YTA7	_RGS(ph)DVEDASNAK_	0.79563	0.2599
YGR280C	PXR1	_SSES(ph)ASNIPDAVNTR_	0.70434	0.1864
YGR281W	YOR1	_TITVGDAVSET(ph)ELENK_	0.44918	0.035529
YGR285C	ZUO1	_NHTWS(ph)EFER_	0.2915	0.0036431
YHL007C	STE20	_RAT(ph)PVS(ph)TPVISKPS(ph)M(ox)TTTPR_	1.7975	0.20688
YHL007C	STE20	_RAT(ph)PVS(ph)TPVISKPS(ph)M(ox)TTTPR_	1.7975	0.20688
YHL007C	STE20	_RAT(ph)PVS(ph)TPVISKPSMTTTPR_	1.6117	0.26165
YHL007C	STE20	_HQQPVASSTVNSNKSS(ph)TDIR_	1.3613	0.35896
YHL007C	STE20	_HQQPVASSTVNS(ph)NK_	0.93381	0.37511
YHL007C	STE20	_SLS(ph)KELNEK_	0.9244	0.36733
YHL007C	STE20	_LSLTDS(ph)TETIENNATVK_	0.88475	0.33433
YHL007C	STE20	_RAT(ph)PVSTPVISKPSM(ox)TTT(ph)PR_	0.72248	0.20057
YHL007C	STE20	_LSLTDS(ph)TET(ph)IENNATVK_	0.70624	0.18786
YHL007C	STE20	_SPVM(ox)NSAANVS(ph)PLK_	0.69109	0.17623
YHL023C	NPR3	_KVNS(ph)GEADTVYDSNIGHEASTDTPNLR_	0.42824	0.028581
YHL034C	SBP1	_FPT(ph)KIDFDNIKENYDTK_	3.7514	0.021472
YHL034C	SBP1	_ELTVDVAVIRPENDEEEIEQET(ph)GSEEKQE_	2.226	0.12139
YHL034C	SBP1	_ELTVDVAVIRPENDEEEIEQET(ph)GSEEKQE_	2.226	0.12139
YHR005C	GPA1	_LLLLGAGESGKS(ph)TVLK_	0.90071	0.34765
YHR016C	YSC84	_GYGDFDS(ph)EDEDYDYGRSPNR_	1.3417	0.36787
YHR016C	YSC84	_RGMS(ph)LGSR_	1.0745	0.48674
YHR027C	RPN1	_QQTIDEQSQISPEKQT(ph)PNKK_	2.0917	0.14323
YHR030C	SLT2	_GYSENPVENSQFLT(ph)EYVATR_	0.72948	0.2061
YHR052W	CIC1	_KS(ph)TPVS(ph)TPSKEK_	1.9898	0.16256
YHR052W	CIC1	_KST(ph)PVST(ph)PSKEK_	1.4957	0.303
YHR052W	CIC1	_KST(ph)PVST(ph)PSKEK_	1.4957	0.303
YHR052W	CIC1	_SSSELEKESS(ph)ESEAVK_	1.0307	0.45314
YHR052W	CIC1	_KS(ph)TPVS(ph)TPSKEK_	0.96817	0.40325
YHR052W	CIC1	_SSSELEKES(ph)SESEAVKK_	0.91253	0.35749
YHR056C	RSC30	_SDS(ph)PDVPSMDQIR_	1.23	0.42273
YHR056C	RSC30	_S(ph)DSPDVPSM(ox)DQIR_	1.1148	0.48661
YHR064C	SSZ1	_EENAEEDDESEWS(ph)DDEPEVVR_	1.1216	0.48265
YHR064C	SSZ1	_EENAEEDDES(ph)EWSDDEPEVVR_	0.91809	0.3621
YHR094C	HXT1	_NESFHDNLSES(ph)QVQPAVAPPNTGK_	0.37509	0.014954
YHR094C	HXT1	_NESFHDNLS(ph)ESQVQPAVAPPNTGK_	0.36029	0.012128
YHR094C	HXT1	_NES(ph)FHDNLS(ph)ESQVQPAVAPPNTGK_	0.35407	0.011056
YHR099W	TRA1	_KEDINDS(ph)PDVEMTESDKVVK_	1.3083	0.38358
YHR114W	BZZ1	_LGSAPNNAGEDS(ph)DNNSIR_	1.2411	0.41697
YHR114W	BZZ1	_LGSAPNNAGEDSDNNS(ph)IR_	0.99734	0.42675
YHR117W	TOM71	_RQS(ph)EAFAGQNEDEADLKDDGSVVSGSNK_	0.87823	0.32887
YHR146W	CRP1	_RES(ph)TEGVLDGSK_	0.85727	0.31133
YHR146W	CRP1	_KQTAS(ph)PLSSSTEEPK_	0.8282	0.287
YHR146W	CRP1	_EET(ph)PLAEPTNVSK_	0.3048	0.0047592
YHR158C	KEL1	_NNS(ph)PILETLPSNEIK_	1.0468	0.46563
YHR158C	KEL1	_NVS(ph)PM(ox)GDVPTDTKNEEASVPINR_	0.96919	0.40407
YHR159W	TDA11	_SVS(ph)PQDIQER_	0.97797	0.41119
YHR164C	DNA2	_HQLQEVFGQAQS(ph)R_	0.31357	0.0056188
YIL021W	RPB3	_KVAS(ph)ILLALT(ph)QM(ox)DQDKVNFAS(ph)GDNNT(ph)AS(ph)NMLGSNEDVMMTGAEQDPYSNASQM(ox)GNTGSGGYDNAW_	3.2596	0.03643
YIL021W	RPB3	_KVAS(ph)ILLALT(ph)QM(ox)DQDKVNFAS(ph)GDNNT(ph)AS(ph)NMLGSNEDVMMTGAEQDPYSNASQM(ox)GNTGSGGYDNAW_	3.2596	0.03643
YIL026C	IRR1	_SQVIEEDYDDEQNTS(ph)AQHVESDKITAK_	0.80873	0.27077
YIL033C	BCY1	_RTS(ph)VSGETLQPNNFDDWTPDHYKEK_	2.347	0.10477
YIL033C	BCY1	_TST(ph)PPLPMHFNAQR_	1.3169	0.37946
YIL036W	CST6	_FGSDT(ph)DDDDIDLKPVEGGKDPDNQSLPNSEK_	1.2602	0.40725
YIL038C	NOT3	_TPTTAAATTTSS(ph)NANSR_	1.2154	0.43042
YIL038C	NOT3	_TPTTAAATTTSSNANS(ph)R_	1.1417	0.47101
YIL041W	GVP36	_EFLSNSFAEEPEAKPEVAEEEKPQTAIS(ph)MNDEDDA_	1.6786	0.24041
YIL041W	GVP36	_EFLSNSFAEEPEAKPEVAEEEKPQT(ph)AISM(ox)NDEDDA_	1.611	0.2619
YIL041W	GVP36	_LTELTHATSAS(ph)EAQNILVAPGPIKEPK_	1.3991	0.34229
YIL106W	MOB1	_WNTANAANNAGSVS(ph)PTK_	0.86597	0.31861
YIL107C	PFK26	_S(ph)NPTSASSSQSELSEQPK_	1.5626	0.27842
YIL115C	NUP159	_S(ph)LSPTSEKIPIAGQEQEEK_	1.5664	0.27709
YIL115C	NUP159	_SLS(ph)PTSEKIPIAGQEQEEK_	1.4223	0.33246
YIL115C	NUP159	_DHNDDPKDGYVS(ph)GSEISVR_	1.106	0.4918
YIL122W	POG1	_DTNNDNNNHLTIPS(ph)PITTK_	2.4272	0.095105
YIL135C	VHS2	_TVSNNAANSLS(ph)R_	0.90421	0.35056
YIL135C	VHS2	_NFHNLS(ph)QR_	0.89469	0.34263
YIL135C	VHS2	_RPS(ph)TIGLDR_	0.86555	0.31826
YIL135C	VHS2	_SLSSQS(ph)FDNETSPAHPR_	0.7372	0.21225
YIL135C	VHS2	_SPS(ph)NQQYLLK_	0.53247	0.072208
YIL136W	OM45	_NNT(ph)GDANTEEAAAR_	2.9601	0.050962
YIL138C	TPM2	_YEEAQKELDEIANS(ph)LENL_	2.244	0.11875
YIL149C	MLP2	_KVKES(ph)PANDQASNE_	1.1094	0.4898
YIL154C	IMP2'	_DSNVSS(ph)LSR_	1.1713	0.45434
YIL154C	IMP2'	_DSNVS(ph)SLSR_	1.0434	0.463
YIR003W	AIM21	_KLS(ph)SPDTESK_	2.0726	0.14666
YIR003W	AIM21	_ANS(ph)EPPTPAGTPNVPTRRPILK_	2.0301	0.15459
YIR003W	AIM21	_ANS(ph)EPPT(ph)PAGTPNVPTR_	1.7841	0.21041
YIR003W	AIM21	_SNNEVT(ph)EHSDSEDLTEKQK_	1.1904	0.44385
YIR003W	AIM21	_IFQNPT(ph)DEESTTS(ph)LNEK_	1.1151	0.48645
YIR003W	AIM21	_SNNEVTEHS(ph)DSEDLTEK_	1.0897	0.49808
YIR003W	AIM21	_IFQNPT(ph)DEES(ph)TTSLNEK_	1.0664	0.48057
YIR003W	AIM21	_RST(ph)TEELNNVMNNTSK_	0.8027	0.26575
YIR003W	AIM21	_S(ph)TTEELNNVM(ox)NNTSK_	0.6661	0.15753
YIR003W	AIM21	_IFQNPT(ph)DEESTTSLNEK_	0.51346	0.062591
YIR006C	PAN1	_SVTESSPFVPSST(ph)PT(ph)PVDDR_	2.6776	0.070637
YIR006C	PAN1	_SVTESSPFVPSST(ph)PT(ph)PVDDR_	1.7144	0.22977
YIR006C	PAN1	_S(ph)SSPSYSQFK_	1.4266	0.33066
YIR006C	PAN1	_SVTESS(ph)PFVPSSTPTPVDDR_	1.1995	0.43896
YIR006C	PAN1	_GLDEDEDDGWS(ph)DEDESNNR_	1.1518	0.46527
YIR006C	PAN1	_NEEQSSFSS(ph)PSAK_	0.72185	0.20007
YJL005W	CYR1	_RSS(ph)IDADELDPM(ox)SPGPPSKK_	1.1368	0.47384
YJL020C	BBC1	_DLPEPISPET(ph)KK_	1.1592	0.46112
YJL020C	BBC1	_DLPEPIS(ph)PETKK_	1.1233	0.48163
YJL020C	BBC1	_STT(ph)HDVGEISNNVK_	1.0271	0.45033
YJL026W	RNR2	_AAADALS(ph)DLEIK_	0.75684	0.22807
YJL042W	MHP1	_IVT(ph)NNEEEVTVSK_	2.7383	0.0658
YJL042W	MHP1	_SPS(ph)PTHVDR_	0.99833	0.42755
YJL050W	MTR4	_NADTNVGDT(ph)PDHTQDKK_	1.5545	0.2813
YJL057C	IKS1	_RAS(ph)AGVESESSR_	0.90429	0.35063
YJL070C	YJL070C	_VLSENDGDVS(ph)PSVLK_	1.5723	0.27502
YJL076W	NET1	_KSS(ph)LETIVEK_	1.2872	0.3938
YJL076W	NET1	_SQS(ph)SIADNNGSPVK_	1.2787	0.398
YJL076W	NET1	_IVSNNS(ph)DDEDEDIGER_	0.91137	0.35653
YJL076W	NET1	_IVS(ph)NNSDDEDEDIGER_	0.80505	0.26771
YJL080C	SCP160	_LTYEPIDLSSILS(ph)DGEEKEVTKDTSNDSAK_	0.22173	0.00059918
YJL081C	ARP4	_KVT(ph)PTEEKEQEAVSK_	2.0173	0.15708
YJL082W	IML2	_S(ph)RTNDSSLLPGYMDSATLLHPGK_	2.0582	0.14929
YJL082W	IML2	_TNDS(ph)SLLPGYMDSATLLHPGK_	1.6425	0.25163
YJL082W	IML2	_LRDDLGLQTTPS(ph)QASDR_	1.6423	0.25171
YJL082W	IML2	_SRT(ph)NDSS(ph)LLPGYMDSATLLHPGK_	1.3503	0.36395
YJL082W	IML2	_SRT(ph)NDSSLLPGYM(ox)DSATLLHPGK_	1.1069	0.49126
YJL095W	BCK1	_NSKS(ph)QEDISNSR_	1.068	0.4818
YJL115W	ASF1	_KIEGGSTDIEST(ph)PK_	1.5877	0.26973
YJL115W	ASF1	_KIEGGS(ph)TDIESTPK_	1.5389	0.28692
YJL115W	ASF1	_KIEGGS(ph)TDIESTPK_	1.5389	0.28692
YJL123C	MTC1	_KAPS(ph)ESVNNK_	3.2094	0.038511
YJL123C	MTC1	_KQKES(ph)EDEDEDDEIIDPSEWVK_	1.2383	0.41841
YJL123C	MTC1	_EADATPDDDRSSIS(ph)SNSNK_	1.0844	0.49418
YJL123C	MTC1	_EADATPDDDRSSISS(ph)NSNK_	0.9659	0.4014
YJL128C	PBS2	_TAQQPQQFAPSPS(ph)NKK_	1.0399	0.4603
YJL128C	PBS2	_SAS(ph)VGSNQSEQDKGSSQSPK_	0.90852	0.35415
YJL134W	LCB3	_TLS(ph)NPNDFQEPNYLLDPGNHPSDHFR_	0.86971	0.32175
YJL134W	LCB3	_T(ph)LSNPNDFQEPNYLLDPGNHPSDHFR_	0.78671	0.25252
YJL141C	YAK1	_NDLQPVLNAT(ph)PK_	1.1917	0.44314
YJL155C	FBP26	_LHQLLNDS(ph)PLEDKF_	2.8954	0.054873
YJL155C	FBP26	_GTSQVGELSQS(ph)STK_	2.6476	0.073175
YJL165C	HAL5	_NVDS(ph)GDEKDADASVNSGDDGDNDSEANM(ox)HK_	0.29701	0.0040793
YJL213W	YJL213W	_IMGGGGVAS(ph)PTDKISNK_	0.39815	0.020177
YJR001W	AVT1	_PEQEPLS(ph)PNGR_	0.71457	0.19435
YJR002W	MPP10	_HSS(ph)PDPYGINDK_	0.57158	0.094162
YJR007W	SUI2	_ELDNRSDS(ph)EDDEDES(ph)DDE_	0.98973	0.42066
YJR007W	SUI2	_ELDNRSDS(ph)EDDEDES(ph)DDE_	0.98973	0.42066
YJR007W	SUI2	_ELDNRS(ph)DS(ph)EDDEDES(ph)DDE_	0.70753	0.18887
YJR049C	UTR1	_KISS(ph)ESSSR_	1.027	0.45025
YJR059W	PTK2	_SLGSPSVSSS(ph)K_	288.41	2.9032e-20
YJR059W	PTK2	_KRPT(ph)SPSISGSGSGGNSPSSSAGAR_	1.8502	0.1936
YJR059W	PTK2	_KRPTSPSISGSGS(ph)GGNSPSSSAGAR_	1.7121	0.23043
YJR059W	PTK2	_NFSAPNVSSSSNS(ph)LR_	1.3911	0.34575
YJR059W	PTK2	_NFSAPNVSSS(ph)SNSLR_	1.3287	0.37392
YJR059W	PTK2	_S(ph)LGSPSVSSSK_	1.1664	0.45711
YJR059W	PTK2	_S(ph)M(ox)LNSTPTTPT(ph)HNGPTPLPAK_	1.1481	0.46737
YJR059W	PTK2	_S(ph)M(ox)LNSTPTTPT(ph)HNGPTPLPAK_	1.1481	0.46737
YJR059W	PTK2	_SM(ox)LNST(ph)PT(ph)TPTHNGPTPLPAK_	1.1281	0.47889
YJR059W	PTK2	_SM(ox)LNS(ph)TPT(ph)TPTHNGPTPLPAK_	1.1253	0.48051
YJR059W	PTK2	_SM(ox)LNST(ph)PTT(ph)PTHNGPTPLPAK_	1.1237	0.48141
YJR059W	PTK2	_SM(ox)LNST(ph)PTT(ph)PTHNGPTPLPAK_	1.1194	0.48394
YJR059W	PTK2	_VEDNLS(ph)EDDSTM(ox)K_	1.0748	0.48696
YJR072C	NPA3	_TASS(ph)ETAENIAK_	2.843	0.05828
YJR072C	NPA3	_GEVNENS(ph)APDLQR_	2.4386	0.093805
YJR072C	NPA3	_SSAAASDNDSIDAIS(ph)DLEEDANDGLVDRDEDEGVER_	0.96643	0.40183
YJR076C	CDC11	_RNT(ph)NPFK_	0.92578	0.36848
YJR091C	JSN1	_GSSDS(ph)FNLPHQISR_	1.09	0.49837
YJR104C	SOD1	_FEQASESEPTTVSYEIAGNS(ph)PNAER_	1.8007	0.20606
YKL021C	MAK11	_DAETADIGDQS(ph)EVESDTEELKK_	1.0415	0.4615
YKL021C	MAK11	_DAETADIGDQSEVESDT(ph)EELKK_	0.67993	0.1678
YKL021C	MAK11	_DAETADIGDQSEVES(ph)DTEELKK_	0.64849	0.14478
YKL022C	CDC16	_NS(ph)M(ox)FGSTIPST(ph)LRKVSLQR_	0.15436	3.5188e-05
YKL022C	CDC16	_NS(ph)M(ox)FGSTIPST(ph)LRKVSLQR_	0.15436	3.5188e-05
YKL039W	PTM1	_GIDEDDLNLNFT(ph)DDEEGHDNVNNHSQGHGPVSPSPTK_	0.96107	0.39747
YKL042W	SPC42	_VKPENNMSETFAT(ph)PTPNNR_	1.0805	0.49128
YKL042W	SPC42	_VKPENNM(ox)SETFATPT(ph)PNNR_	0.97353	0.40759
YKL054C	DEF1	_KTES(ph)PLENVAELKK_	2.0217	0.15623
YKL054C	DEF1	_KT(ph)ESPLENVAELKK_	1.3178	0.37905
YKL054C	DEF1	_EQVKEEEQT(ph)AEELEQEQDNVAAPEEEVTVVEEK_	1.2992	0.38796
YKL054C	DEF1	_NNYNYYQTQNGQEQQS(ph)PNQGVAQHSEDSQQK_	1.2852	0.39476
YKL060C	FBA1	_DYIM(ox)S(ph)PVGNPEGPEKPNKK_	1.4543	0.31929
YKL064W	MNR2	_SFVDENSPT(ph)DRR_	2.2113	0.12361
YKL112W	ABF1	_ADDEEDLS(ph)DENIQPELR_	0.72205	0.20023
YKL112W	ABF1	_SNS(ph)IDYAK_	0.62043	0.12529
YKL129C	MYO3	_RGS(ph)VYHVPLNPVQATAVR_	0.86406	0.31702
YKL129C	MYO3	_RGS(ph)VYHVPLNPVQATAVR_	0.86406	0.31702
YKL140W	TGL1	_QLDANSS(ph)TTALDALNKE_	1.0076	0.43492
YKL146W	AVT3	_NNNGGSTGISHASGS(ph)PLTDGNGGNSNGNSR_	1.9292	0.17534
YKL160W	ELF1	_GRGALVDS(ph)DDE_	0.99368	0.42383
YKL160W	ELF1	_TQNDGEIDS(ph)DEEEVDS(ph)DEER_	0.9398	0.38004
YKL160W	ELF1	_TQNDGEIDS(ph)DEEEVDS(ph)DEER_	0.9398	0.38004
YKL175W	ZRT3	_RKS(ph)EGECCDLNK_	0.98741	0.4188
YKL186C	MTR2	_M(ox)GQDATVPIQPNNT(ph)GNR_	1.2764	0.39912
YKL204W	EAP1	_SATSLPSLDNNNQVPSSNVSVVNNDGNS(ph)TPHQSGSR_	0.76398	0.23388
YKL204W	EAP1	_SATSLPSLDNNNQVPSSNVS(ph)VVNNDGNSTPHQSGSR_	0.7531	0.22504
YKR001C	VPS1	_LAALES(ph)PPPVLK_	1.1847	0.44695
YKR007W	MEH1	_TNTFTLLTS(ph)PDSAK_	0.68886	0.17453
YKR018C	YKR018C	_LSGAHIGNS(ph)PAINR_	3.4745	0.028817
YKR018C	YKR018C	_DSSNSEDS(ph)EDEEMDGPTLLHPGK_	1.3376	0.36978
YKR028W	SAP190	_NYYNNVETNDDDYDS(ph)DDGKSK_	0.84781	0.30341
YKR048C	NAP1	_SSMQIDNAPT(ph)PHNT(ph)PASVLNPSYLK_	1.3576	0.36062
YKR048C	NAP1	_AQNDS(ph)EEEQVK_	1.3223	0.37691
YKR048C	NAP1	_SSMQIDNAPT(ph)PHNT(ph)PASVLNPSYLK_	0.88889	0.33779
YKR056W	TRM2	_LSS(ph)PLTDSGNR_	0.85026	0.30546
YKR067W	GPT2	_DGYDVSS(ph)DAESSISR_	1.0237	0.44761
YKR067W	GPT2	_RDGYDVS(ph)SDAESSISR_	0.65118	0.1467
YKR069W	MET1	_LSDIKLEDFETSS(ph)SPNKK_	1.0179	0.44309
YKR071C	DRE2	_VVDDLIEDS(ph)DDDDFSSDSSK_	0.35632	0.011435
YKR092C	SRP40	_ARES(ph)DNEDAKETK_	0.93918	0.37954
YKR093W	PTR2	_DSYVSDDVANS(ph)TER_	0.087262	1.4206e-07
YLL008W	DRS1	_GGKDDEIDEEDDS(ph)EEAK_	1.4054	0.33959
YLL013C	PUF3	_SVS(ph)NASLDTQNTFEQNVESDKNFNKLNR_	0.9153	0.35979
YLL018C	DPS1	_AVEES(ph)AEPAQVILGEDGKPLSKK_	6.0594	0.0024704
YLL021W	SPA2	_KLASSGEVDKIES(ph)PR_	1.0775	0.489
YLL021W	SPA2	_KPASFLNDVEEEES(ph)PVKPLK_	1.0118	0.43826
YLL021W	SPA2	_NFQEPLGNVES(ph)PDMTQK_	0.86063	0.31415
YLL024C	SSA2	_NTIS(ph)EAGDKLEQADKDAVTK_	1.2982	0.38844
YLL028W	TPO1	_TTT(ph)M(ox)NSAAES(ph)EVNITR_	0.936	0.37691
YLL032C	YLL032C	_TTIDNTSQSGAS(ph)PQR_	1.158	0.46177
YLL040C	VPS13	_KLAVLDPS(ph)ILGER_	1.8732	0.18809
YLL040C	VPS13	_SPS(ph)PDPASLSSESER_	1.6619	0.24553
YLL043W	FPS1	_TTGAQTNM(ox)ESNES(ph)PR_	2.4469	0.092881
YLL043W	FPS1	_NADDAHT(ph)IPESHLSR_	0.60799	0.117
YLL043W	FPS1	_ATSNAGHS(ph)ANTGATNGR_	0.51001	0.060922
YLL048C	YBT1	_ETSNEASSTNS(ph)ENVNK_	0.75966	0.23036
YLL048C	YBT1	_ETSNEAS(ph)S(ph)TNSENVNK_	0.66154	0.15419
YLL048C	YBT1	_ETSNEAS(ph)S(ph)TNSENVNK_	0.66154	0.15419
YLL048C	YBT1	_ANS(ph)SANLAAK_	0.65265	0.14776
YLL055W	YCT1	_EAMKDY(ph)IT(ph)WLFGLFFLLQQLANNLPYQQNLLFEGM(ox)GGVDALGS(ph)T(ph)LVSVAGAGFAVVCAFIAT(ph)LMLAKWK_	21.348	5.39e-07
YLL055W	YCT1	_EAMKDY(ph)IT(ph)WLFGLFFLLQQLANNLPYQQNLLFEGM(ox)GGVDALGS(ph)T(ph)LVSVAGAGFAVVCAFIAT(ph)LMLAKWK_	21.348	5.39e-07
YLL055W	YCT1	_EAMKDY(ph)IT(ph)WLFGLFFLLQQLANNLPYQQNLLFEGM(ox)GGVDALGS(ph)T(ph)LVSVAGAGFAVVCAFIAT(ph)LMLAKWK_	21.348	5.39e-07
YLL055W	YCT1	_EAMKDY(ph)IT(ph)WLFGLFFLLQQLANNLPYQQNLLFEGM(ox)GGVDALGS(ph)T(ph)LVSVAGAGFAVVCAFIAT(ph)LMLAKWK_	21.348	5.39e-07
YLL055W	YCT1	_EAMKDY(ph)IT(ph)WLFGLFFLLQQLANNLPYQQNLLFEGM(ox)GGVDALGS(ph)T(ph)LVSVAGAGFAVVCAFIAT(ph)LMLAKWK_	21.348	5.39e-07
YLL055W	YCT1	_EAMKDY(ph)IT(ph)WLFGLFFLLQQLANNLPYQQNLLFEGM(ox)GGVDALGS(ph)T(ph)LVSVAGAGFAVVCAFIAT(ph)LMLAKWK_	21.348	5.39e-07
YLR006C	SSK1	_DGNSS(ph)PQEFK_	1.3291	0.37373
YLR006C	SSK1	_GKDGNS(ph)SPQEFK_	0.95914	0.3959
YLR018C	POM34	_HSGISSTLVSANNDNNSPHT(ph)PVTR_	2.2903	0.11223
YLR025W	SNF7	_IKQSENS(ph)VKDGEEEEDEEDEDEK_	1.2282	0.42369
YLR044C	PDC1	_NPVILADACCS(ph)R_	0.94299	0.38267
YLR045C	STU2	_VASS(ph)PLRNDNK_	1.0637	0.47855
YLR045C	STU2	_VAS(ph)SPLRNDNK_	1.0266	0.44993
YLR058C	SHM2	_LITSHLVDTDPEVDS(ph)IIKDEIER_	0.60027	0.11198
YLR075W	RPL10	_KGS(ph)LENNIR_	0.94344	0.38303
YLR079W	SIC1	_SQES(ph)EDEEDIIINPVR_	0.76244	0.23262
YLR096W	KIN2	_NES(ph)EILER_	1.1701	0.45504
YLR150W	STM1	_ELS(ph)AEKEAQADAAAEIAEDAAEAEDAGKPK_	3.1863	0.039507
YLR175W	CBF5	_VNENT(ph)PEQWKK_	2.3946	0.098905
YLR175W	CBF5	_EYVPLDNAEQSTSSS(ph)QETK_	0.84368	0.29994
YLR177W	YLR177W	_RNT(ph)QPVLNLHPAAAPTNDAGLAVVDGK_	0.89893	0.34616
YLR177W	YLR177W	_RNTQPVLNLHPAAAPT(ph)NDAGLAVVDGK_	0.85624	0.31047
YLR181C	VTA1	_EIGGES(ph)EAEDSDK_	0.6157	0.12211
YLR187W	SKG3	_VFKNDESPSTPS(ph)SPK_	1.5241	0.29231
YLR187W	SKG3	_VFKNDESPS(ph)TPSSPK_	1.2085	0.43412
YLR196W	PWP1	_ATLEEAEGES(ph)GVEDDAATGSSNK_	0.86801	0.32033
YLR206W	ENT2	_SNPHDSS(ph)PSYQDDLEK_	1.9355	0.17396
YLR206W	ENT2	_TGTFINSQGT(ph)GYK_	0.8413	0.29795
YLR219W	MSC3	_NVYHTDAAS(ph)DNASAPLGSNK_	2.1223	0.13792
YLR219W	MSC3	_NVYHT(ph)DAASDNASAPLGSNK_	1.7856	0.21002
YLR219W	MSC3	_STAGNNNDS(ph)RANSIT(ph)VK_	1.5802	0.2723
YLR219W	MSC3	_STAGNNNDS(ph)RANSITVK_	0.97447	0.40836
YLR220W	CCC1	_NSAQDLENSPMS(ph)VGKDNR_	1.165	0.45785
YLR231C	BNA5	_KRSLLLTNYM(ox)T(ph)ELLEAS(ph)K_	0.13786	1.3073e-05
YLR231C	BNA5	_KRSLLLTNYM(ox)T(ph)ELLEAS(ph)K_	0.13786	1.3073e-05
YLR248W	RCK2	_NSS(ph)NEFLTK_	0.7859	0.25185
YLR248W	RCK2	_DVSQITSS(ph)PK_	0.48761	0.050675
YLR249W	YEF3	_KKELGDAYVSS(ph)DEEF_	1.2023	0.43744
YLR249W	YEF3	_KKELGDAYVS(ph)SDEEF_	0.95217	0.3902
YLR257W	YLR257W	_AS(ph)KSNSLITSTDPVEDHISK_	3.2656	0.036188
YLR257W	YLR257W	_GS(ph)TPCLIGDSIR_	2.684	0.070107
YLR257W	YLR257W	_GS(ph)TPCLIGDSIR_	2.684	0.070107
YLR257W	YLR257W	_GES(ph)YQSAEQEIDHTAPEKSEK_	2.3622	0.10285
YLR257W	YLR257W	_DRS(ph)YTSVAELNR_	2.0378	0.15313
YLR257W	YLR257W	_DRS(ph)YTSVAELNR_	1.7732	0.21332
YLR257W	YLR257W	_NKS(ph)INSESFSSPSLR_	1.6852	0.23841
YLR257W	YLR257W	_TVS(ph)PSKGEDSR_	1.2221	0.42686
YLR258W	GSY2	_VARPLSVPGS(ph)PR_	2.9792	0.049865
YLR258W	GSY2	_VARPLS(ph)VPGSPR_	2.7412	0.06558
YLR259C	HSP60	_RGS(ph)QVAVEK_	0.43323	0.030154
YLR309C	IMH1	_S(ph)GSIGTLANANIDSSPANNSNPTKLEK_	0.66462	0.15645
YLR318W	EST2	_LFNVVNAS(ph)R_	1.1133	0.48749
YLR319C	BUD6	_RLS(ph)SVVTTSPDK_	0.44868	0.035352
YLR330W	CHS5	_DATESVAVEPSNEDVKPEEKGS(ph)EAEDDINNVSK_	1.9319	0.17475
YLR330W	CHS5	_DATESVAVEPS(ph)NEDVKPEEK_	1.1652	0.45776
YLR335W	NUP2	_ADGTGEAQVDNS(ph)PTTESNSR_	2.2931	0.11185
YLR335W	NUP2	_ADGTGEAQVDNSPT(ph)TESNSR_	1.9584	0.16905
YLR335W	NUP2	_ETYDSNES(ph)DDDVTPSTK_	1.0209	0.44545
YLR335W	NUP2	_ETYDS(ph)NES(ph)DDDVTPSTK_	0.60448	0.11471
YLR345W	YLR345W	_PNVLS(ph)DDEELLNGLGSEIMKPSR_	0.64353	0.14125
YLR356W	ATG33	_LAASELSDS(ph)IIDLGEDNHASENTPR_	4.7212	0.0081642
YLR356W	ATG33	_LAASELS(ph)DSIIDLGEDNHASENTPR_	4.3362	0.011851
YLR371W	ROM2	_YTS(ph)VSGT(ph)SLSSPR_	1.0027	0.43106
YLR371W	ROM2	_YTS(ph)VSGT(ph)SLSSPR_	1.0027	0.43106
YLR371W	ROM2	_YTS(ph)VSGT(ph)SLSSPR_	1.0027	0.43106
YLR382C	NAM2	_QDTLNSGS(ph)K_	0.83433	0.29212
YLR399C	BDF1	_RSS(ph)AQEDAPIVIR_	1.0586	0.47469
YLR399C	BDF1	_DASS(ph)LS(ph)PTSAGSR_	0.75326	0.22517
YLR399C	BDF1	_WADRPNLDDYDS(ph)DEDSR_	0.71802	0.19706
YLR399C	BDF1	_DASS(ph)LS(ph)PTSAGSR_	0.66802	0.15894
YLR399C	BDF1	_RS(ph)SAQEDAPIVIR_	0.59595	0.10921
YLR405W	DUS4	_SAS(ph)VVERQE_	0.39561	0.019551
YLR410W-B	YLR410W-B	_NVSRTS(ph)PNTTNTK_	0.72502	0.20257
YLR410W-B	YLR410W-B	_ESTEM(ox)GGTIESDTTS(ph)PR_	0.27765	0.0026984
YLR413W	YLR413W	_IIEEHES(ph)PIDAEK_	0.076251	3.1918e-08
YLR413W	YLR413W	_AVQESDS(ph)TTSR_	0.062093	2.856e-09
YLR421C	RPN13	_M(ox)IGVLNNSSES(ph)DEEESNDEK_	0.62371	0.12751
YLR429W	CRN1	_SSDIDQVNNAEDPSRDTSGWEEADDEPAPIKIETPVT(ph)PTETK_	1.6993	0.23419
YLR429W	CRN1	_SASS(ph)SSTINHVLKEDNSINK_	1.3041	0.38557
YLR429W	CRN1	_DTSGWEEADDEPAPIKIET(ph)PVTPTETKK_	1.1116	0.48849
YLR429W	CRN1	_SASSSS(ph)TINHVLKEDNSINK_	1.0003	0.42913
YML008C	ERG6	_KPENAETPS(ph)QTSQEATQ_	1.8859	0.18512
YML008C	ERG6	_KPENAETPSQTS(ph)QEATQ_	1.7813	0.21116
YML008C	ERG6	_KPENAET(ph)PSQTSQEATQ_	1.1569	0.46242
YML029W	USA1	_S(ph)QSPVSFAPTQGR_	0.9809	0.41355
YML034W	SRC1	_HLNLLSSDS(ph)EIEQDYQK_	2.2988	0.11108
YML034W	SRC1	_HLNLLS(ph)SDSEIEQDYQK_	1.9169	0.17806
YML035C	AMD1	_KIGDEQAGVVVDDET(ph)PPLEQQDSHESLAADSR_	3.5797	0.025744
YML035C	AMD1	_KIGDEQAGVVVDDETPPLEQQDS(ph)HESLAADSR_	1.7754	0.21273
YML035C	AMD1	_LNDLSLEPAPSHDEQDGS(ph)GLVIDIDQR_	0.9877	0.41903
YML052W	SUR7	_SHERPDDVS(ph)V_	0.92637	0.36896
YML052W	SUR7	_EKEQATDPILTATGPEDMQQS(ph)ASIVGPSSNANPVTATAATENQPK_	0.79557	0.25985
YML057W	CMP2	_TERPQSSTT(ph)PIDSK_	2.9359	0.052388
YML057W	CMP2	_SEATPQPATSAS(ph)PK_	1.4213	0.33287
YML062C	MFT1	_DGLLNEAEGDNIDEDYES(ph)DEDEERKER_	1.0103	0.43709
YML062C	MFT1	_DGLLNEAEGDNIDEDY(ph)ESDEDEERKER_	0.60797	0.11699
YML072C	TCB3	_TSNS(ph)VSDVSK_	1.5363	0.28785
YML072C	TCB3	_SPSNLNSTSVT(ph)PR_	1.023	0.44708
YML093W	UTP14	_TAQSNGNDDEDAS(ph)PQLK_	0.87053	0.32243
YML100W	TSL1	_IAS(ph)PIQHEHDSGSR_	9.1531	0.00024373
YML101C	CUE4	_TVQDAKPAPSVATNDPS(ph)PEPVPSAPEER_	3.2151	0.038265
YML111W	BUL2	_SAS(ph)TTNLDR_	0.96843	0.40346
YML111W	BUL2	_IDDTASQS(ph)PSYDSK_	0.92652	0.36909
YML111W	BUL2	_ASDSQDDDIRSASTT(ph)NLDR_	0.89209	0.34046
YML112W	CTK3	_DSITSSSTTT(ph)PPSSQQK_	0.69911	0.18236
YML112W	CTK3	_DSITSS(ph)ST(ph)TTPPSSQQK_	0.65187	0.1472
YML112W	CTK3	_DSITSS(ph)ST(ph)TTPPSSQQK_	0.65187	0.1472
YML112W	CTK3	_DSITSS(ph)ST(ph)TTPPSSQQK_	0.65187	0.1472
YML115C	VAN1	_AM(ox)DNGLSLPIS(ph)R_	1.1162	0.48581
YML117W	NAB6	_SSS(ph)QTVINSK_	1.8685	0.18921
YMR004W	MVP1	_HLIALPS(ph)TSPSEER_	1.6162	0.26018
YMR005W	TAF4	_ANS(ph)PKKPSDGTGVSASDTPK_	1.0135	0.43963
YMR010W	YMR010W	_ALKQDSNDT(ph)SDSPQDDQVGK_	1.8104	0.20356
YMR012W	CLU1	_DDVKPELANKS(ph)VDELLTFIEGDSSNSK_	2.4121	0.096841
YMR014W	BUD22	_ETTS(ph)DNEDLLIK_	0.58634	0.10316
YMR031C	EIS1	_NNS(ph)ITSATSK_	0.79639	0.26052
YMR031C	EIS1	_EATETSSAVQTKEPEEKIS(ph)IGNK_	0.73529	0.21073
YMR031C	EIS1	_EATETSS(ph)AVQTK_	0.72291	0.20091
YMR031C	EIS1	_NNSITS(ph)ATSK_	0.54239	0.077507
YMR039C	SUB1	_LLS(ph)DDEYEDDNNNDSTNNDKDKNGK_	0.98693	0.41841
YMR039C	SUB1	_LLSDDEY(ph)EDDNNNDSTNNDKDKNGK_	0.81613	0.27693
YMR049C	ERB1	_RAASEES(ph)DVEEDEDK_	0.7835	0.24988
YMR054W	STV1	_NQS(ph)VEDLSFLEQGYQHR_	1.3436	0.36701
YMR086W	SEG1	_NLENDTTSS(ph)PTQDLDEK_	1.2555	0.40963
YMR104C	YPK2	_SKEDDGSS(ph)EDENEK_	4.2998	0.012285
YMR104C	YPK2	_KASQSST(ph)ETQGPSSESGLM(ox)TVK_	2.3243	0.10769
YMR109W	MYO5	_RGS(ph)VYHVPLNIVQADAVR_	0.84702	0.30274
YMR109W	MYO5	_RGS(ph)VYHVPLNIVQADAVR_	0.84702	0.30274
YMR111C	YMR111C	_IKPEPGLSDFENGEYDGNES(ph)DENATTR_	1.0708	0.48393
YMR139W	RIM11	_QLKPTEPNVSY(ph)ICSR_	0.93111	0.37288
YMR140W	SIP5	_NT(ph)SHSITPIHDESTSASR_	0.79682	0.26088
YMR152W	YIM1	_DFVSLS(ph)S(ph)ILKAINPFK_	1.3907	0.34594
YMR152W	YIM1	_DFVSLS(ph)S(ph)ILKAINPFK_	1.3907	0.34594
YMR192W	GYL1	_IALRDEIS(ph)VPEGDEK_	1.5384	0.28709
YMR196W	YMR196W	_S(ph)SVATTASTESSEQGPK_	1.2692	0.4027
YMR196W	YMR196W	_IGGTHSGLT(ph)PQSSISSDK_	1.1326	0.47629
YMR196W	YMR196W	_IGGTHSGLTPQSSIS(ph)SDKAR_	0.5598	0.087254
YMR196W	YMR196W	_SSVATTAS(ph)TES(ph)SEQGPK_	0.23781	0.00097728
YMR205C	PFK2	_VHS(ph)YTDLAYR_	0.83526	0.2929
YMR205C	PFK2	_VHSYT(ph)DLAYR_	0.79357	0.25818
YMR212C	EFR3	_DNQIST(ph)SDLLSDSQVR_	1.2641	0.40528
YMR212C	EFR3	_TATGENQNDDFKDANEDLHS(ph)LSSR_	0.97246	0.40673
YMR216C	SKY1	_NSNNS(ph)FLNSVPHSVTR_	1.1374	0.47353
YMR219W	ESC1	_SVESDLHEHS(ph)PDNLYDLAAR_	1.0003	0.42911
YMR219W	ESC1	_NLS(ph)DLENYSQR_	0.56631	0.091044
YMR221C	YMR221C	_LIEGDTGS(ph)GIIPDEQER_	1.0326	0.45459
YMR224C	MRE11	_TGS(ph)PDITQSHVDNESR_	2.0329	0.15406
YMR261C	TPS3	_VCS(ph)PSQEASASSISASR_	1.7079	0.23167
YMR261C	TPS3	_NPNLSFDS(ph)HPPR_	1.6509	0.24899
YMR285C	NGL2	_DQPES(ph)PVPEKFHANEEQSELVDK_	1.9568	0.16939
YMR290C	HAS1	_SRDS(ph)ESTEEPVVDEK_	1.0785	0.48977
YMR295C	YMR295C	_KKS(ph)SISNTSDHDGANR_	1.1553	0.46332
YMR295C	YMR295C	_KSS(ph)ISNTSDHDGANR_	0.74976	0.22235
YMR295C	YMR295C	_SSISNTS(ph)DHDGANR_	0.56028	0.087532
YMR300C	ADE4	_RES(ph)IANNSSDM(ox)K_	0.49024	0.051826
YMR311C	GLC8	_ENKQPDFETNDENDEDS(ph)PEAR_	0.87358	0.32498
YMR311C	GLC8	_GGILKNPLALS(ph)PEQLAQQDPETLEEFRR_	0.10413	8.9962e-07
YNL004W	HRB1	_ESVHNHS(ph)DGDDVDIPM(ox)DDSPVNEEAR_	0.91923	0.36305
YNL015W	PBI2	_HNDVIENVEEDKEVHT(ph)N_	4.3135	0.01212
YNL027W	CRZ1	_SIS(ph)PDEKAK_	0.81309	0.2744
YNL035C	YNL035C	_KMNVLGDDDREGS(ph)INLDEPLIIQK_	3.3937	0.031451
YNL039W	BDP1	_EIEEDNS(ph)DNDKGVDENETAIVEKPSLVGER_	0.59107	0.10612
YNL069C	RPL16B	_KVSSASAAAS(ph)ESDVAK_	1.2636	0.4055
YNL074C	MLF3	_SNSNNSNPS(ph)FIFER_	1.0111	0.43772
YNL074C	MLF3	_SNSNNS(ph)NPSFIFER_	0.82697	0.28597
YNL074C	MLF3	_T(ph)NSATLPSSESSPASPDLK_	0.7319	0.20803
YNL074C	MLF3	_KNSNNVS(ph)SPLDNVIPTSR_	0.70262	0.18507
YNL085W	MKT1	_S(ph)NLSSPSS(ph)ASSSASPATTVTK_	0.95284	0.39075
YNL085W	MKT1	_S(ph)NLSSPSS(ph)ASSSASPATTVTK_	0.95284	0.39075
YNL085W	MKT1	_SNLSSPSSAS(ph)SSAS(ph)PATTVTK_	0.70285	0.18525
YNL088W	TOP2	_M(ox)GSTSATS(ph)KENT(ph)PEQDDVATKK_	1.9986	0.16079
YNL088W	TOP2	_MGSTS(ph)ATSKENT(ph)PEQDDVATKK_	1.9826	0.16402
YNL088W	TOP2	_MGSTS(ph)ATSKENT(ph)PEQDDVATKK_	1.9667	0.1673
YNL098C	RAS2	_QAINVEEAFY(ph)T(ph)LARLVR_	11.479	5.6917e-05
YNL098C	RAS2	_QAINVEEAFY(ph)T(ph)LARLVR_	11.479	5.6917e-05
YNL098C	RAS2	_NVNSS(ph)TTVVNAR_	2.7132	0.067755
YNL098C	RAS2	_GSGANSVPRNS(ph)GGHR_	1.5662	0.27717
YNL112W	DBP2	_DRSDS(ph)EIAQFR_	0.74216	0.21623
YNL113W	RPC19	_HIQEEEEQDVDMT(ph)GDEEQEEEPDREK_	0.78962	0.25492
YNL118C	DCP2	_NPISSTVSSNQQS(ph)PK_	0.35102	0.010554
YNL118C	DCP2	_RNS(ph)VSKPQNSEENASTSSINDANASELLGMLK_	0.20156	0.00029844
YNL121C	TOM70	_RAS(ph)ANEGLGK_	3.0275	0.047206
YNL121C	TOM70	_FGDIDTATATPT(ph)ELSTQPAK_	2.1466	0.13384
YNL121C	TOM70	_FGDIDTATAT(ph)PTELSTQPAKER_	1.6825	0.23924
YNL121C	TOM70	_STAPSNPPIYPVSS(ph)NGEPDFSNK_	1.4772	0.31021
YNL124W	NAF1	_NKGTDASNGYDEELPEEEQEFS(ph)DDEKEALFK_	0.81031	0.27208
YNL149C	PGA2	_RRNQGLDPDS(ph)DADIEELLEE_	0.68524	0.1718
YNL151C	RPC31	_LKELAEDVDDAS(ph)TGDGAAK_	0.82348	0.28306
YNL154C	YCK2	_YQLQPDDS(ph)HYDEEREASKLDPTSYEAYQQQTQQK_	1.2168	0.42969
YNL157W	IGO1	_KYFDS(ph)GDYALQK_	1.4986	0.3019
YNL166C	BNI5	_LADQTPHDDNSENCPNRS(ph)GGS(ph)TPLDSQTK_	1.1777	0.45079
YNL166C	BNI5	_SGGST(ph)PLDSQTK_	1.1187	0.48432
YNL166C	BNI5	_LADQT(ph)PHDDNSENCPNR_	0.98594	0.41761
YNL166C	BNI5	_LADQTPHDDNSENCPNRS(ph)GGS(ph)TPLDSQTK_	0.57697	0.097408
YNL173C	MDG1	_SIFSQEVVELPDS(ph)EDETQQVNK_	0.95899	0.39578
YNL175C	NOP13	_SGASEKDAQGEES(ph)TINT(ph)PTGDESGEVVK_	2.0049	0.15952
YNL175C	NOP13	_SGASEKDAQGEES(ph)TINT(ph)PTGDESGEVVK_	2.0049	0.15952
YNL178W	RPS3	_EEEPILAPS(ph)VK_	1.0442	0.46359
YNL183C	NPR1	_NKS(ph)SSHIGSVSNSSSSDR_	1.0275	0.45062
YNL183C	NPR1	_ASM(ox)DSNNANATQS(ph)R_	0.68041	0.16816
YNL197C	WHI3	_FM(ox)QQPQPEHM(ox)YPVNQSNT(ph)PQKVPPAR_	2.0971	0.14228
YNL206C	RTT106	_DNS(ph)FASINGQPEQELQYK_	1.0888	0.49745
YNL212W	VID27	_SSLTAS(ph)ADDLKEIEHR_	1.7493	0.21985
YNL231C	PDR16	_LLYPVKS(ph)ESST(ph)V_	2.1366	0.1355
YNL231C	PDR16	_LLYPVKSESS(ph)T(ph)V_	1.9173	0.17796
YNL231C	PDR16	_LLYPVKSESS(ph)TV_	0.82982	0.28836
YNL243W	SLA2	_T(ph)PTPTPPVVAEPAIS(ph)PRPVSQR_	0.29833	0.0041894
YNL243W	SLA2	_T(ph)PTPTPPVVAEPAIS(ph)PRPVSQR_	0.29833	0.0041894
YNL246W	VPS75	_M(ox)M(ox)S(ph)DQENENEHAK_	0.75517	0.22672
YNL247W	YNL247W	_GQLDLINDGEGS(ph)LSNFADNGKK_	1.5029	0.30028
YNL271C	BNI1	_GGAENNTS(ph)AS(ph)TLPGDR_	1.0704	0.48365
YNL271C	BNI1	_GGAENNTS(ph)AS(ph)TLPGDR_	1.0704	0.48365
YNL271C	BNI1	_GGAENNTS(ph)AST(ph)LPGDR_	1.0686	0.48226
YNL272C	SEC2	_IGPLVEDDS(ph)DEDQNDAISVR_	1.175	0.45229
YNL287W	SEC21	_SETTLDTT(ph)PEAESVPEKR_	3.3235	0.033958
YNL287W	SEC21	_ADANS(ph)FAGPNLDDHQEDLLATK_	2.0043	0.15965
YNL297C	MON2	_NISTSSVTT(ph)S(ph)PVESTKNPSR_	0.87674	0.32763
YNL297C	MON2	_NISTSSVTT(ph)S(ph)PVESTKNPSR_	0.87674	0.32763
YNL307C	MCK1	_KLEHNQPSISY(ph)ICSR_	1.1728	0.4535
YNL308C	KRI1	_EVS(ph)PESFGLTAR_	0.64147	0.1398
YNL321W	VNX1	_SHSVPDLNTATPSS(ph)PK_	0.62961	0.13154
YNL323W	LEM3	_GAIVSGDNPEEEEDVDAS(ph)EFEEDEVKPVR_	0.91485	0.35941
YNL330C	RPD3	_DAEDLGDVEEDS(ph)AEAKDTK_	2.9606	0.050933
YNR002C	ATO2	_HSQES(ph)ICK_	0.17255	8.8884e-05
YNR016C	ACC1	_AVS(ph)VSDLSYVANSQSSPLR_	1.2464	0.41425
YNR019W	ARE2	_KSS(ph)PDAVDSVGK_	3.0341	0.046859
YNR019W	ARE2	_S(ph)SPDAVDSVGK_	1.2277	0.42392
YNR024W	MPP6	_DKEFTGS(ph)QDDGEDEYDLDKLFK_	0.99354	0.42372
YNR047W	FPK1	_T(ph)NSFVGTEEYIAPEVIR_	1.133	0.47606
YNR051C	BRE5	_EGS(ph)VEAINAVNNSSLPNGK_	1.8805	0.18639
YNR051C	BRE5	_ESGNNASTPS(ph)SSPEPVANPPK_	1.841	0.19586
YNR051C	BRE5	_ESGNNAST(ph)PSS(ph)SPEPVANPPK_	0.92034	0.36397
YNR051C	BRE5	_ESGNNAS(ph)TPSSS(ph)PEPVANPPK_	0.83041	0.28884
YNR052C	POP2	_QASEQHQQQNMGPQVYS(ph)PK_	1.0431	0.46274
YNR067C	DSE4	_VS(ph)AASHSPLSVSPK_	2.2911	0.11212
YOL004W	SIN3	_VTTPM(ox)GTTTVNNNIS(ph)PSGR_	1.223	0.42644
YOL004W	SIN3	_IECSSNPDDPIRVTT(ph)PM(ox)GTTTVNNNIS(ph)PSGR_	1.152	0.46517
YOL006C	TOP1	_IKTEPVQSSSLPS(ph)PPAKK_	0.76343	0.23343
YOL006C	TOP1	_VASMNSASLQDEAEPYDS(ph)DEAISK_	0.64898	0.14513
YOL016C	CMK2	_NMYSLGDDGDNDIEENS(ph)LNESLLDGVTHSLDDLR_	1.3172	0.37935
YOL041C	NOP12	_KLFGTNPIAETEES(ph)GNEKEEESSK_	0.80662	0.26901
YOL054W	PSH1	_HVIIT(ph)DDEEEEQRR_	1.5156	0.29549
YOL054W	PSH1	_NSALAVADDS(ph)DDGITR_	1.2261	0.42478
YOL054W	PSH1	_NYAGGRDEFDEEEYS(ph)EGELDEIR_	1.0414	0.46144
YOL059W	GPD2	_RS(ph)DSAVSIVHLK_	0.85023	0.30543
YOL059W	GPD2	_SDS(ph)AVSIVHLK_	0.75179	0.22398
YOL060C	MAM3	_AADQADESS(ph)PLLSPSNSNHPSEHPQQDLNNK_	2.2184	0.12253
YOL060C	MAM3	_TIIGPAKDWDESKS(ph)EYGNENINQENSNR_	1.0928	0.49965
YOL060C	MAM3	_AADQADESSPLLS(ph)PSNSNHPSEHPQQDLNNK_	0.55232	0.083
YOL086C	ADH1	_GLVKS(ph)PIKVVGLSTLPEIYEK_	3.6018	0.025145
YOL086C	ADH1	_SIS(ph)IVGSYVGNR_	0.571	0.093817
YOL109W	ZEO1	_NEAT(ph)PEAEQVKKEEQNIADGVEQK_	0.82189	0.28173
YOL109W	ZEO1	_EQAEAS(ph)IDNLK_	0.81658	0.2773
YOL109W	ZEO1	_LEETKES(ph)LQNK_	0.61278	0.12017
YOL137W	BSC6	_RNS(ph)QDEDSLPNNTNLIK_	0.91074	0.356
YOL139C	CDC33	_TVLSDS(ph)AHFDVKHPLNTK_	3.8632	0.019113
YOL139C	CDC33	_KFEENVSVDDTTAT(ph)PK_	1.2934	0.39076
YOL144W	NOP8	_LIEDS(ph)DNDIDHAK_	0.66587	0.15736
YOR027W	STI1	_KDAEPQS(ph)DSTTSKENSSK_	1.3423	0.36759
YOR039W	CKB2	_SENVGTVT(ph)R_	2.1731	0.12953
YOR042W	CUE5	_DGT(ph)PKVEEK_	3.4711	0.028924
YOR042W	CUE5	_RQT(ph)QLEQDELLAR_	2.7156	0.067565
YOR042W	CUE5	_SNVPES(ph)INEDISK_	1.9582	0.1691
YOR042W	CUE5	_VVAETTYIDT(ph)PDT(ph)ETK_	1.7779	0.21207
YOR042W	CUE5	_TTDVDLNS(ph)DGKKDNDTSAK_	1.6582	0.2467
YOR042W	CUE5	_EQHHEDS(ph)EEEDSWSQFVEK_	1.6245	0.25745
YOR042W	CUE5	_VVAETTYIDT(ph)PDTETK_	1.4369	0.32637
YOR042W	CUE5	_NKKNPDEDEFLINS(ph)DDEM_	1.3868	0.34765
YOR042W	CUE5	_WQPLPPEPLDTT(ph)PTKVNAVSR_	1.1807	0.44919
YOR046C	DBP5	_LADIQADPNS(ph)PLYSAK_	1.3535	0.36247
YOR051C	ETT1	_KSDEPS(ph)REST(ph)PVR_	1.0532	0.47053
YOR051C	ETT1	_KSDEPS(ph)REST(ph)PVR_	1.01	0.43679
YOR051C	ETT1	_S(ph)DEPSREST(ph)PVR_	0.66763	0.15866
YOR078W	BUD21	_HVTFDKLDES(ph)DENEEALAK_	0.92255	0.3658
YOR089C	VPS21	_TAEEQNS(ph)ASNER_	1.4474	0.3221
YOR089C	VPS21	_TAEEQNSASNERES(ph)NNQR_	0.96207	0.39829
YOR092W	ECM3	_TNHVDAQS(ph)VSELNDPTYR_	1.367	0.35638
YOR124C	UBP2	_KKNESNDAEVS(ph)ENEDTTGLTSPTR_	1.8985	0.18221
YOR140W	SFL1	_SLGSTSS(ph)LPNDR_	1.1233	0.48165
YOR140W	SFL1	_SSSTT(ph)NIPSR_	0.93995	0.38017
YOR140W	SFL1	_NSS(ph)GDENTGGGVQEK_	0.65545	0.14977
YOR140W	SFL1	_KNSS(ph)NQNYDIDSGAR_	0.49575	0.054278
YOR141C	ARP8	_APPAVQT(ph)SK_	1.7957	0.20737
YOR145C	PNO1	_IIGINNTESIDEDDDDDVLLDDS(ph)DNNTAKEEVEGEEGSR_	0.13812	1.3296e-05
YOR153W	PDR5	_NANDPENVGERS(ph)DLSSDRK_	0.42381	0.027226
YOR171C	LCB4	_GCLTFEPNPS(ph)PNSS(ph)PDLLSK_	0.54155	0.077053
YOR171C	LCB4	_GCLTFEPNPS(ph)PNSS(ph)PDLLSK_	0.54155	0.077053
YOR175C	ALE1	_DISASS(ph)PNLGGILK_	0.69335	0.17795
YOR189W	IES4	_IEDTSPPS(ph)ANSR_	2.6104	0.076451
YOR189W	IES4	_IEDTS(ph)PPSANSR_	1.4445	0.32325
YOR198C	BFR1	_KVVADDLVLVT(ph)PK_	1.517	0.29498
YOR204W	DED1	_DAMMS(ph)APGS(ph)R_	2.0617	0.14865
YOR204W	DED1	_DAMM(ox)SAPGS(ph)R_	1.4363	0.32661
YOR204W	DED1	_VGS(ph)TSENITQK_	1.4343	0.32745
YOR206W	NOC2	_YLEENDKDLLDFAGTNPLDGIDS(ph)QDEGEDAER_	0.61455	0.12135
YOR216C	RUD3	_M(ox)STDPEADGIVAS(ph)PDDEGKDLSEGVDKQK_	1.8017	0.2058
YOR217W	RFC1	_KMPVSNVIDVSET(ph)PEGEK_	2.3853	0.10003
YOR217W	RFC1	_QVGSSKPEVIDLDTES(ph)DQESTNKTPK_	0.93535	0.37638
YOR220W	RCN2	_SSQTS(ph)LPSQLENKDK_	2.4557	0.091906
YOR220W	RCN2	_NKPLLSINT(ph)DPGVTGVDSSSLNK_	2.3849	0.10008
YOR220W	RCN2	_GGSSLSPDKSSLES(ph)PTMLK_	1.623	0.25794
YOR220W	RCN2	_SSS(ph)STSNLSLNR_	1.2659	0.40436
YOR220W	RCN2	_SRS(ph)TDDAVSLQDNNLALLEDHR_	1.2243	0.42573
YOR220W	RCN2	_GGSSLS(ph)PDKSSLES(ph)PTM(ox)LK_	0.79209	0.25696
YOR227W	HER1	_IS(ph)TPTST(ph)PTTASSKPSSSGGNR_	1.0152	0.44096
YOR229W	WTM2	_S(ph)AATPNPEYGDAFQDVEGKPLRPK_	4.7505	0.0079408
YOR239W	ABP140	_TAEKPLETNLPKPETNEEDEEEGS(ph)M(ox)SENK_	1.218	0.42906
YOR239W	ABP140	_TAEKPLETNLPKPET(ph)NEEDEEEGSM(ox)SENK_	1.0918	0.49971
YOR239W	ABP140	_SDFEKS(ph)DTEGSR_	0.75045	0.2229
YOR261C	RPN8	_VSDDS(ph)ESESGDKEAT(ph)APLIQR_	2.5507	0.082055
YOR261C	RPN8	_VSDDSES(ph)ESGDKEATAPLIQR_	1.502	0.30063
YOR261C	RPN8	_VSDDS(ph)ESESGDKEATAPLIQR_	1.4073	0.33877
YOR265W	RBL2	_S(ph)AITSAQELLDSK_	1.456	0.3186
YOR267C	HRK1	_FLNHSDCS(ph)AINQQQPAHESNLK_	2.6473	0.073198
YOR267C	HRK1	_ST(ph)STVNLNNHYR_	0.63987	0.13868
YOR267C	HRK1	_STS(ph)TVNLNNHYR_	0.52344	0.067553
YOR273C	TPO4	_PSSLT(ph)KTES(ph)NSDPR_	0.2933	0.0037818
YOR276W	CAF20	_KKGS(ph)GEDDEEETETTPTSTVPVATIAQETLK_	1.4145	0.33571
YOR276W	CAF20	_KKGS(ph)GEDDEEETETTPTSTVPVATIAQETLK_	1.1077	0.4908
YOR276W	CAF20	_KKGSGEDDEEETET(ph)TPTSTVPVATIAQETLK_	0.85175	0.3067
YOR276W	CAF20	_GSGEDDEEETETT(ph)PTSTVPVATIAQETLK_	0.80877	0.2708
YOR276W	CAF20	_DIVADKPILGFNAFAALES(ph)EDEDDEA_	0.60842	0.11729
YOR287C	RRP36	_EIDEQES(ph)S(ph)DDELK_	0.37274	0.014479
YOR287C	RRP36	_EIDEQES(ph)S(ph)DDELK_	0.37274	0.014479
YOR290C	SNF2	_NAPLDSKDENFASVS(ph)PAGPSSVHNAK_	0.9559	0.39325
YOR298C-A	MBF1	_LRGNNIGS(ph)PLGAPK_	1.5973	0.26646
YOR304W	ISW2	_TSATREDT(ph)PLSQNESTR_	1.7087	0.23142
YOR304W	ISW2	_NEGS(ph)DAEEEEGEYKNAANTEGHK_	1.0922	0.5
YOR308C	SNU66	_VKVNFDS(ph)ANNM(ox)SDEDGGDFKPLK_	1.0807	0.49141
YOR352W	TFB6	_RLS(ph)M(ox)SQQSK_	0.65737	0.15116
YPL004C	LSP1	_ALLELLDDS(ph)PVTPGEAR_	2.0541	0.15006
YPL009C	TAE2	_HCTISS(ph)DTDSDSGNAK_	0.7852	0.25127
YPL015C	HST2	_LNGHDS(ph)DEDGASNSSSSQK_	1.0367	0.45775
YPL019C	VTC3	_SNSLSSDGNS(ph)NQDVEIGK_	0.95014	0.38854
YPL030W	TRM44	_KFEIDNGNES(ph)GEEDVKK_	0.87353	0.32494
YPL032C	SVL3	_KPS(ph)FPQLQQSANVR_	0.98765	0.41899
YPL049C	DIG1	_VNDSYDS(ph)PLSGTASTGK_	0.75396	0.22574
YPL058C	PDR12	_S(ph)LLHYLR_	2.5303	0.084068
YPL058C	PDR12	_KEMDS(ph)FEINDLDFDLR_	2.4345	0.094272
YPL058C	PDR12	_SNHDDDYANSVQS(ph)YAASEGQVDNEDLAATSQLSR_	1.4588	0.31748
YPL058C	PDR12	_SNHDDDYANS(ph)VQSYAASEGQVDNEDLAATSQLSR_	1.3151	0.38033
YPL058C	PDR12	_SNHDDDYANSVQSYAAS(ph)EGQVDNEDLAATSQLSR_	1.301	0.38709
YPL058C	PDR12	_HLSNILS(ph)NEEGIER_	1.0521	0.46971
YPL058C	PDR12	_HLS(ph)NILSNEEGIER_	0.99708	0.42654
YPL061W	ALD6	_SVAVDSSES(ph)NLKK_	2.2932	0.11184
YPL070W	MUK1	_SNS(ph)YDGFR_	1.2592	0.40775
YPL075W	GCR1	_FKLDDKPTPS(ph)QTALDSLLTK_	1.0522	0.46976
YPL075W	GCR1	_KVNEDS(ph)PSSSSK_	0.97108	0.40561
YPL081W	RPS9A	_KAEAS(ph)GEAADEADEADEE_	0.99614	0.42579
YPL085W	SEC16	_SSEEQPENIS(ph)K_	1.9577	0.1692
YPL085W	SEC16	_NSGDDTSM(ox)LFQDDES(ph)DQKVPWEEDVKK_	1.3616	0.35881
YPL085W	SEC16	_KGS(ph)NNSNRPPVIPLGTQEPR_	1.1884	0.44495
YPL085W	SEC16	_KGS(ph)NNSNRPPVIPLGTQEPR_	1.1884	0.44495
YPL085W	SEC16	_SDVPPVSS(ph)STNISPANETQLEIPDTQELHHK_	1.1048	0.49253
YPL085W	SEC16	_AFKPLESDADKYNDVIEDES(ph)DDDNM(ox)STDEAK_	1.0882	0.49699
YPL112C	PEX25	_DDGS(ph)QSPIRK_	1.2545	0.41012
YPL112C	PEX25	_DDGSQS(ph)PIR_	0.98939	0.42038
YPL112C	PEX25	_FSAGSGSESHTESSRS(ph)DDEDSQAK_	0.77174	0.24022
YPL137C	GIP3	_SSS(ph)VSNAALCNTEKPDLK_	0.78238	0.24895
YPL137C	GIP3	_GVAPTAS(ph)KPQT(ph)PILPSPALAVK_	0.58406	0.10174
YPL137C	GIP3	_GVAPTAS(ph)KPQT(ph)PILPSPALAVK_	0.58406	0.10174
YPL155C	KIP2	_RSDS(ph)INNNSR_	0.91402	0.35872
YPL169C	MEX67	_AYS(ph)TGAWKTASIAIAQPPQQQASVLPQVASM(ox)NPNITTPPQPQPS(ph)VVPGGMSIPGAPQGAMVM(ox)APT(ph)LQLPPDVQS(ph)R_	2.4324	0.094511
YPL181W	CTI6	_SHAANEAEKS(ph)PR_	1.3888	0.34677
YPL181W	CTI6	_RNS(ph)M(ox)DDASTDQYSLDPGDSDKK_	0.99345	0.42364
YPL190C	NAB3	_GEENGEVINT(ph)EEEEEEEHQQK_	1.0463	0.4652
YPL195W	APL5	_AKNS(ph)PEPNEFLRDQSTDI_	0.97441	0.40831
YPL198W	RPL7B	_ILT(ph)PESQLK_	1.9652	0.16762
YPL217C	BMS1	_IYGKPVQEEDADIDNLPS(ph)DEEPYTNDDDVQDSEPR_	0.75213	0.22426
YPL226W	NEW1	_GTPKPVDT(ph)DDEED_	0.81899	0.27931
YPL228W	CET1	_NLLSNGS(ph)PPM(ox)NDGSDANAK_	0.83647	0.29391
YPL228W	CET1	_ALS(ph)LDDLVNHDENEKVK_	0.55397	0.083931
YPL237W	SUI3	_AGLDNVDAES(ph)K_	1.5151	0.29566
YPL242C	IQG1	_KFTPIEPSLLGPTPS(ph)LEYSPIKNK_	1.5724	0.27499
YPL247C	YPL247C	_RNS(ph)GCDLSATYYASR_	0.99561	0.42537
YPL249C	GYP5	_EVVSS(ph)PENR_	2.8248	0.059515
YPL249C	GYP5	_EVVS(ph)S(ph)PENR_	1.6382	0.25303
YPL260W	YPL260W	_NSS(ph)PAYDEDGNDDRLR_	2.8559	0.057421
YPL263C	KEL3	_SLNGEEDDES(ph)DQDLDEILSSFSKK_	1.0827	0.49291
YPR016C	TIF6	_LQDAQPES(ph)ISGNLR_	1.4707	0.31274
YPR041W	TIF5	_SQNAPSDGTGSST(ph)PQHHDEDEDELSR_	2.1398	0.13496
YPR041W	TIF5	_SQNAPSDGT(ph)GSSTPQHHDEDEDELS(ph)R_	1.969	0.16682
YPR041W	TIF5	_SQNAPSDGT(ph)GS(ph)STPQHHDEDEDELSR_	1.8515	0.1933
YPR041W	TIF5	_SQNAPSDGT(ph)GS(ph)STPQHHDEDEDELSR_	1.7914	0.20848
YPR041W	TIF5	_GGGLS(ph)ISDIAQGK_	1.102	0.4942
YPR041W	TIF5	_AAKPFITWLETAES(ph)DDDEEDDE_	0.87596	0.32698
YPR072W	NOT5	_DVS(ph)ISDR_	1.0672	0.4812
YPR072W	NOT5	_YLM(ox)QPLQEM(ox)S(ph)PK_	0.72368	0.20151
YPR079W	MRL1	_LRS(ph)SPSAS(ph)SSSLANR_	1.0477	0.46631
YPR079W	MRL1	_LRSSPSASSS(ph)SLANR_	0.97937	0.41232
YPR091C	NVJ2	_WYKDNVGNS(ph)SDTEDMDEIDVQDKK_	1.2114	0.43255
YPR091C	NVJ2	_WYKDNVGNSS(ph)DTEDMDEIDVQDKK_	1.0891	0.49765
YPR105C	COG4	_NEDVNIDS(ph)NQSDIET(ph)DGETEK_	1.206	0.43544
YPR105C	COG4	_NEDVNIDS(ph)NQSDIET(ph)DGETEK_	1.206	0.43544
YPR108W	RPN7	_VDVEEKSQEVEY(ph)VDPTVNRVPNYEVSEK_	1.98	0.16456
YPR108W	RPN7	_VDVEEKS(ph)QEVEYVDPTVNRVPNYEVSEK_	1.748	0.22021
YPR115W	RGC1	_T(ph)YSAENVPLTSTVSNDK_	1.6334	0.25456
YPR124W	CTR1	_VAIS(ph)ENNQK_	0.6307	0.1323
YPR124W	CTR1	_NNES(ph)KVAISENNQK_	0.62433	0.12793
YPR133C	SPN1	_DRDSS(ph)ATPSSR_	2.6127	0.076246
YPR133C	SPN1	_HISTDFS(ph)DDDLEKEEHNDQSLQPTVENR_	0.99552	0.42529
YPR160W	GPH1	_RLT(ph)GFLPQEIK_	2.7934	0.061719
YPR160W	GPH1	_PPASTSTTNDMITEEPTS(ph)PHQIPR_	2.48	0.089268
YPR160W	GPH1	_PPASTSTTNDM(ox)ITEEPT(ph)SPHQIPR_	2.2622	0.11614
YPR161C	SGV1	_GHIVEKGES(ph)PVVK_	1.2581	0.40827
YPR161C	SGV1	_YT(ph)SVVVTR_	0.92214	0.36546
YPR163C	TIF3	_SGGFGGS(ph)FGGR_	1.1145	0.48677
YPR185W	ATG13	_SPLQPQES(ph)QEDLMDFVK_	1.4105	0.33741
YPR185W	ATG13	_GGGNSS(ph)TSALNSR_	1.1784	0.45043
