# Supplementary material for: The Yeast Sks1p Kinase Signaling Network Regulates Pseudohyphal Growth and Glucose Response
Source: PLoS Genet. 2014 Mar 6;10(3):e1004183. doi: 10.1371/journal.pgen.1004183 (PMC3945295; doi:10.1371/journal.pgen.1004183)
Supplement: Dataset S2 — Listing of genetic and physical interactions used to construct the Sks1p signaling connectivity network. Each binary interaction is represented in a row; the source of the interaction data (e.g., KEGG, GeneMania, BioGrid) is indicated. Standard protein names are used as available. (XLSX) [file pgen.1004183.s002.xlsx]

## Sheet: edgeList_new.tab
Gene/Path_1	Gene/Path_2	Source
PGI1	PGM1	KEGG
PGI1	PGM2	KEGG
PGI1	PGM3	KEGG
PGM1	PGI1	KEGG
PGM1	PGM2	KEGG
PGM1	PGM3	KEGG
PGM2	PGI1	KEGG
PGM2	PGM1	KEGG
PGM2	PGM3	KEGG
PGM3	PGI1	KEGG
PGM3	PGM1	KEGG
PGM3	PGM2	KEGG
ALD5	ALD4	KEGG
ALD5	ALD6	KEGG
ALD5	ADH5	KEGG
ALD5	SFA1	KEGG
ALD5	ADH4	KEGG
ALD5	ADH3	KEGG
ALD5	ADH2	KEGG
ALD5	ADH1	KEGG
ALD4	ALD5	KEGG
ALD4	ALD6	KEGG
ALD4	ADH5	KEGG
ALD4	SFA1	KEGG
ALD4	ADH4	KEGG
ALD4	ADH3	KEGG
ALD4	ADH2	KEGG
ALD4	ADH1	KEGG
ALD6	ALD5	KEGG
ALD6	ALD4	KEGG
ALD6	ADH5	KEGG
ALD6	SFA1	KEGG
ALD6	ADH4	KEGG
ALD6	ADH3	KEGG
ALD6	ADH2	KEGG
ALD6	ADH1	KEGG
ADH5	ALD5	KEGG
ADH5	ALD4	KEGG
ADH5	ALD6	KEGG
ADH5	SFA1	KEGG
ADH5	ADH4	KEGG
ADH5	ADH3	KEGG
ADH5	ADH2	KEGG
ADH5	ADH1	KEGG
SFA1	ALD5	KEGG
SFA1	ALD4	KEGG
SFA1	ALD6	KEGG
SFA1	ADH5	KEGG
SFA1	ADH4	KEGG
SFA1	ADH3	KEGG
SFA1	ADH2	KEGG
SFA1	ADH1	KEGG
ADH4	ALD5	KEGG
ADH4	ALD4	KEGG
ADH4	ALD6	KEGG
ADH4	ADH5	KEGG
ADH4	SFA1	KEGG
ADH4	ADH3	KEGG
ADH4	ADH2	KEGG
ADH4	ADH1	KEGG
ADH3	ALD5	KEGG
ADH3	ALD4	KEGG
ADH3	ALD6	KEGG
ADH3	ADH5	KEGG
ADH3	SFA1	KEGG
ADH3	ADH4	KEGG
ADH3	ADH2	KEGG
ADH3	ADH1	KEGG
ADH2	ALD5	KEGG
ADH2	ALD4	KEGG
ADH2	ALD6	KEGG
ADH2	ADH5	KEGG
ADH2	SFA1	KEGG
ADH2	ADH4	KEGG
ADH2	ADH3	KEGG
ADH2	ADH1	KEGG
ADH1	ALD5	KEGG
ADH1	ALD4	KEGG
ADH1	ALD6	KEGG
ADH1	ADH5	KEGG
ADH1	SFA1	KEGG
ADH1	ADH4	KEGG
ADH1	ADH3	KEGG
ADH1	ADH2	KEGG
cpd:C05125	cpd:C16255	KEGG
cpd:C16255	cpd:C05125	KEGG
cpd:C00221	cpd:C01172	KEGG
cpd:C01172	cpd:C00221	KEGG
PDB1	PDA1	KEGG
PDB1	path:sce00030	KEGG
PDA1	PDB1	KEGG
PDA1	path:sce00030	KEGG
path:sce00030	PDB1	KEGG
path:sce00030	PDA1	KEGG
GPM2	GPM1	KEGG
GPM2	SHB17	KEGG
GPM2	GPM3	KEGG
GPM2	YOR283W	KEGG
GPM2	path:map00710	KEGG
GPM1	GPM2	KEGG
GPM1	SHB17	KEGG
GPM1	GPM3	KEGG
GPM1	YOR283W	KEGG
GPM1	path:map00710	KEGG
SHB17	GPM2	KEGG
SHB17	GPM1	KEGG
SHB17	GPM3	KEGG
SHB17	YOR283W	KEGG
SHB17	path:map00710	KEGG
GPM3	GPM2	KEGG
GPM3	GPM1	KEGG
GPM3	SHB17	KEGG
GPM3	YOR283W	KEGG
GPM3	path:map00710	KEGG
YOR283W	GPM2	KEGG
YOR283W	GPM1	KEGG
YOR283W	SHB17	KEGG
YOR283W	GPM3	KEGG
YOR283W	path:map00710	KEGG
path:map00710	GPM2	KEGG
path:map00710	GPM1	KEGG
path:map00710	SHB17	KEGG
path:map00710	GPM3	KEGG
path:map00710	YOR283W	KEGG
path:sce00030	TDH3	KEGG
path:sce00030	TDH1	KEGG
path:sce00030	TDH2	KEGG
TDH3	path:sce00030	KEGG
TDH3	TDH1	KEGG
TDH3	TDH2	KEGG
TDH1	path:sce00030	KEGG
TDH1	TDH3	KEGG
TDH1	TDH2	KEGG
TDH2	path:sce00030	KEGG
TDH2	TDH3	KEGG
TDH2	TDH1	KEGG
THI3	PDC6	KEGG
THI3	PDC1	KEGG
THI3	PDC5	KEGG
THI3	PDB1	KEGG
THI3	PDA1	KEGG
PDC6	THI3	KEGG
PDC6	PDC1	KEGG
PDC6	PDC5	KEGG
PDC6	PDB1	KEGG
PDC6	PDA1	KEGG
PDC1	THI3	KEGG
PDC1	PDC6	KEGG
PDC1	PDC5	KEGG
PDC1	PDB1	KEGG
PDC1	PDA1	KEGG
PDC5	THI3	KEGG
PDC5	PDC6	KEGG
PDC5	PDC1	KEGG
PDC5	PDB1	KEGG
PDC5	PDA1	KEGG
PDB1	THI3	KEGG
PDB1	PDC6	KEGG
PDB1	PDC1	KEGG
PDB1	PDC5	KEGG
PDB1	PDA1	KEGG
PDA1	THI3	KEGG
PDA1	PDC6	KEGG
PDA1	PDC1	KEGG
PDA1	PDC5	KEGG
PDA1	PDB1	KEGG
PFK1	PFK2	KEGG
PFK1	PGI1	KEGG
PFK2	PFK1	KEGG
PFK2	PGI1	KEGG
PGI1	PFK1	KEGG
PGI1	PFK2	KEGG
FBA1	PFK1	KEGG
FBA1	PFK2	KEGG
PFK1	FBA1	KEGG
PFK1	PFK2	KEGG
PFK2	FBA1	KEGG
PFK2	PFK1	KEGG
THI3	PDC6	KEGG
THI3	PDC1	KEGG
THI3	PDC5	KEGG
THI3	ADH5	KEGG
THI3	SFA1	KEGG
THI3	ADH4	KEGG
THI3	ADH3	KEGG
THI3	ADH2	KEGG
THI3	ADH1	KEGG
PDC6	THI3	KEGG
PDC6	PDC1	KEGG
PDC6	PDC5	KEGG
PDC6	ADH5	KEGG
PDC6	SFA1	KEGG
PDC6	ADH4	KEGG
PDC6	ADH3	KEGG
PDC6	ADH2	KEGG
PDC6	ADH1	KEGG
PDC1	THI3	KEGG
PDC1	PDC6	KEGG
PDC1	PDC5	KEGG
PDC1	ADH5	KEGG
PDC1	SFA1	KEGG
PDC1	ADH4	KEGG
PDC1	ADH3	KEGG
PDC1	ADH2	KEGG
PDC1	ADH1	KEGG
PDC5	THI3	KEGG
PDC5	PDC6	KEGG
PDC5	PDC1	KEGG
PDC5	ADH5	KEGG
PDC5	SFA1	KEGG
PDC5	ADH4	KEGG
PDC5	ADH3	KEGG
PDC5	ADH2	KEGG
PDC5	ADH1	KEGG
ADH5	THI3	KEGG
ADH5	PDC6	KEGG
ADH5	PDC1	KEGG
ADH5	PDC5	KEGG
ADH5	SFA1	KEGG
ADH5	ADH4	KEGG
ADH5	ADH3	KEGG
ADH5	ADH2	KEGG
ADH5	ADH1	KEGG
SFA1	THI3	KEGG
SFA1	PDC6	KEGG
SFA1	PDC1	KEGG
SFA1	PDC5	KEGG
SFA1	ADH5	KEGG
SFA1	ADH4	KEGG
SFA1	ADH3	KEGG
SFA1	ADH2	KEGG
SFA1	ADH1	KEGG
ADH4	THI3	KEGG
ADH4	PDC6	KEGG
ADH4	PDC1	KEGG
ADH4	PDC5	KEGG
ADH4	ADH5	KEGG
ADH4	SFA1	KEGG
ADH4	ADH3	KEGG
ADH4	ADH2	KEGG
ADH4	ADH1	KEGG
ADH3	THI3	KEGG
ADH3	PDC6	KEGG
ADH3	PDC1	KEGG
ADH3	PDC5	KEGG
ADH3	ADH5	KEGG
ADH3	SFA1	KEGG
ADH3	ADH4	KEGG
ADH3	ADH2	KEGG
ADH3	ADH1	KEGG
ADH2	THI3	KEGG
ADH2	PDC6	KEGG
ADH2	PDC1	KEGG
ADH2	PDC5	KEGG
ADH2	ADH5	KEGG
ADH2	SFA1	KEGG
ADH2	ADH4	KEGG
ADH2	ADH3	KEGG
ADH2	ADH1	KEGG
ADH1	THI3	KEGG
ADH1	PDC6	KEGG
ADH1	PDC1	KEGG
ADH1	PDC5	KEGG
ADH1	ADH5	KEGG
ADH1	SFA1	KEGG
ADH1	ADH4	KEGG
ADH1	ADH3	KEGG
ADH1	ADH2	KEGG
cpd:C00118	cpd:C00111	KEGG
cpd:C00111	cpd:C00118	KEGG
PGI1	GLK1	KEGG
PGI1	HXK1	KEGG
PGI1	HXK2	KEGG
GLK1	PGI1	KEGG
GLK1	HXK1	KEGG
GLK1	HXK2	KEGG
HXK1	PGI1	KEGG
HXK1	GLK1	KEGG
HXK1	HXK2	KEGG
HXK2	PGI1	KEGG
HXK2	GLK1	KEGG
HXK2	HXK1	KEGG
PGM1	PGM2	KEGG
PGM1	PGM3	KEGG
PGM1	YMR099C	KEGG
PGM2	PGM1	KEGG
PGM2	PGM3	KEGG
PGM2	YMR099C	KEGG
PGM3	PGM1	KEGG
PGM3	PGM2	KEGG
PGM3	YMR099C	KEGG
YMR099C	PGM1	KEGG
YMR099C	PGM2	KEGG
YMR099C	PGM3	KEGG
PGI1	path:sce00030	KEGG
path:sce00030	PGI1	KEGG
ALD3	ALD2	KEGG
ALD3	ADH5	KEGG
ALD3	SFA1	KEGG
ALD3	ADH4	KEGG
ALD3	ADH3	KEGG
ALD3	ADH2	KEGG
ALD3	ADH1	KEGG
ALD2	ALD3	KEGG
ALD2	ADH5	KEGG
ALD2	SFA1	KEGG
ALD2	ADH4	KEGG
ALD2	ADH3	KEGG
ALD2	ADH2	KEGG
ALD2	ADH1	KEGG
ADH5	ALD3	KEGG
ADH5	ALD2	KEGG
ADH5	SFA1	KEGG
ADH5	ADH4	KEGG
ADH5	ADH3	KEGG
ADH5	ADH2	KEGG
ADH5	ADH1	KEGG
SFA1	ALD3	KEGG
SFA1	ALD2	KEGG
SFA1	ADH5	KEGG
SFA1	ADH4	KEGG
SFA1	ADH3	KEGG
SFA1	ADH2	KEGG
SFA1	ADH1	KEGG
ADH4	ALD3	KEGG
ADH4	ALD2	KEGG
ADH4	ADH5	KEGG
ADH4	SFA1	KEGG
ADH4	ADH3	KEGG
ADH4	ADH2	KEGG
ADH4	ADH1	KEGG
ADH3	ALD3	KEGG
ADH3	ALD2	KEGG
ADH3	ADH5	KEGG
ADH3	SFA1	KEGG
ADH3	ADH4	KEGG
ADH3	ADH2	KEGG
ADH3	ADH1	KEGG
ADH2	ALD3	KEGG
ADH2	ALD2	KEGG
ADH2	ADH5	KEGG
ADH2	SFA1	KEGG
ADH2	ADH4	KEGG
ADH2	ADH3	KEGG
ADH2	ADH1	KEGG
ADH1	ALD3	KEGG
ADH1	ALD2	KEGG
ADH1	ADH5	KEGG
ADH1	SFA1	KEGG
ADH1	ADH4	KEGG
ADH1	ADH3	KEGG
ADH1	ADH2	KEGG
ALD5	ALD4	KEGG
ALD5	ALD6	KEGG
ALD5	THI3	KEGG
ALD5	PDC6	KEGG
ALD5	PDC1	KEGG
ALD5	PDC5	KEGG
ALD4	ALD5	KEGG
ALD4	ALD6	KEGG
ALD4	THI3	KEGG
ALD4	PDC6	KEGG
ALD4	PDC1	KEGG
ALD4	PDC5	KEGG
ALD6	ALD5	KEGG
ALD6	ALD4	KEGG
ALD6	THI3	KEGG
ALD6	PDC6	KEGG
ALD6	PDC1	KEGG
ALD6	PDC5	KEGG
THI3	ALD5	KEGG
THI3	ALD4	KEGG
THI3	ALD6	KEGG
THI3	PDC6	KEGG
THI3	PDC1	KEGG
THI3	PDC5	KEGG
PDC6	ALD5	KEGG
PDC6	ALD4	KEGG
PDC6	ALD6	KEGG
PDC6	THI3	KEGG
PDC6	PDC1	KEGG
PDC6	PDC5	KEGG
PDC1	ALD5	KEGG
PDC1	ALD4	KEGG
PDC1	ALD6	KEGG
PDC1	THI3	KEGG
PDC1	PDC6	KEGG
PDC1	PDC5	KEGG
PDC5	ALD5	KEGG
PDC5	ALD4	KEGG
PDC5	ALD6	KEGG
PDC5	THI3	KEGG
PDC5	PDC6	KEGG
PDC5	PDC1	KEGG
FBA1	path:sce00030	KEGG
path:sce00030	FBA1	KEGG
PGM1	PGM2	KEGG
PGM1	PGM3	KEGG
PGM1	PGI1	KEGG
PGM2	PGM1	KEGG
PGM2	PGM3	KEGG
PGM2	PGI1	KEGG
PGM3	PGM1	KEGG
PGM3	PGM2	KEGG
PGM3	PGI1	KEGG
PGI1	PGM1	KEGG
PGI1	PGM2	KEGG
PGI1	PGM3	KEGG
GLK1	HXK1	KEGG
GLK1	HXK2	KEGG
GLK1	YMR099C	KEGG
HXK1	GLK1	KEGG
HXK1	HXK2	KEGG
HXK1	YMR099C	KEGG
HXK2	GLK1	KEGG
HXK2	HXK1	KEGG
HXK2	YMR099C	KEGG
YMR099C	GLK1	KEGG
YMR099C	HXK1	KEGG
YMR099C	HXK2	KEGG
PGK1	path:map00710	KEGG
path:map00710	PGK1	KEGG
TPI1	TDH3	KEGG
TPI1	TDH1	KEGG
TPI1	TDH2	KEGG
TDH3	TPI1	KEGG
TDH3	TDH1	KEGG
TDH3	TDH2	KEGG
TDH1	TPI1	KEGG
TDH1	TDH3	KEGG
TDH1	TDH2	KEGG
TDH2	TPI1	KEGG
TDH2	TDH3	KEGG
TDH2	TDH1	KEGG
cpd:C05378	cpd:C00118	KEGG
cpd:C00118	cpd:C05378	KEGG
cpd:C00074	cpd:C00022	KEGG
cpd:C00022	cpd:C00074	KEGG
cpd:C00267	cpd:C00221	KEGG
cpd:C00221	cpd:C00267	KEGG
PGI1	GLK1	KEGG
PGI1	HXK1	KEGG
PGI1	HXK2	KEGG
GLK1	PGI1	KEGG
GLK1	HXK1	KEGG
GLK1	HXK2	KEGG
HXK1	PGI1	KEGG
HXK1	GLK1	KEGG
HXK1	HXK2	KEGG
HXK2	PGI1	KEGG
HXK2	GLK1	KEGG
HXK2	HXK1	KEGG
GLK1	HXK1	KEGG
GLK1	HXK2	KEGG
GLK1	path:sce00030	KEGG
HXK1	GLK1	KEGG
HXK1	HXK2	KEGG
HXK1	path:sce00030	KEGG
HXK2	GLK1	KEGG
HXK2	HXK1	KEGG
HXK2	path:sce00030	KEGG
path:sce00030	GLK1	KEGG
path:sce00030	HXK1	KEGG
path:sce00030	HXK2	KEGG
cpd:C00469	cpd:C00084	KEGG
cpd:C00084	cpd:C00469	KEGG
cpd:C00036	cpd:C00074	KEGG
cpd:C00074	cpd:C00036	KEGG
ACS1	ACS2	KEGG
ACS1	path:sce00020	KEGG
ACS2	ACS1	KEGG
ACS2	path:sce00020	KEGG
path:sce00020	ACS1	KEGG
path:sce00020	ACS2	KEGG
cpd:C00631	cpd:C00197	KEGG
cpd:C00197	cpd:C00631	KEGG
cpd:C00084	cpd:C00033	KEGG
cpd:C00033	cpd:C00084	KEGG
PGM1	PGM2	KEGG
PGM1	PGM3	KEGG
PGM1	GLK1	KEGG
PGM1	HXK1	KEGG
PGM1	HXK2	KEGG
PGM2	PGM1	KEGG
PGM2	PGM3	KEGG
PGM2	GLK1	KEGG
PGM2	HXK1	KEGG
PGM2	HXK2	KEGG
PGM3	PGM1	KEGG
PGM3	PGM2	KEGG
PGM3	GLK1	KEGG
PGM3	HXK1	KEGG
PGM3	HXK2	KEGG
GLK1	PGM1	KEGG
GLK1	PGM2	KEGG
GLK1	PGM3	KEGG
GLK1	HXK1	KEGG
GLK1	HXK2	KEGG
HXK1	PGM1	KEGG
HXK1	PGM2	KEGG
HXK1	PGM3	KEGG
HXK1	GLK1	KEGG
HXK1	HXK2	KEGG
HXK2	PGM1	KEGG
HXK2	PGM2	KEGG
HXK2	PGM3	KEGG
HXK2	GLK1	KEGG
HXK2	HXK1	KEGG
LAT1	LPD1	KEGG
LAT1	IRC15	KEGG
LPD1	LAT1	KEGG
LPD1	IRC15	KEGG
IRC15	LAT1	KEGG
IRC15	LPD1	KEGG
YMR099C	GLK1	KEGG
YMR099C	HXK1	KEGG
YMR099C	HXK2	KEGG
GLK1	YMR099C	KEGG
GLK1	HXK1	KEGG
GLK1	HXK2	KEGG
HXK1	YMR099C	KEGG
HXK1	GLK1	KEGG
HXK1	HXK2	KEGG
HXK2	YMR099C	KEGG
HXK2	GLK1	KEGG
HXK2	HXK1	KEGG
cpd:C15973	cpd:C16255	KEGG
cpd:C16255	cpd:C15973	KEGG
THI3	PDC6	KEGG
THI3	PDC1	KEGG
THI3	PDC5	KEGG
THI3	ADH7	KEGG
THI3	ADH6	KEGG
PDC6	THI3	KEGG
PDC6	PDC1	KEGG
PDC6	PDC5	KEGG
PDC6	ADH7	KEGG
PDC6	ADH6	KEGG
PDC1	THI3	KEGG
PDC1	PDC6	KEGG
PDC1	PDC5	KEGG
PDC1	ADH7	KEGG
PDC1	ADH6	KEGG
PDC5	THI3	KEGG
PDC5	PDC6	KEGG
PDC5	PDC1	KEGG
PDC5	ADH7	KEGG
PDC5	ADH6	KEGG
ADH7	THI3	KEGG
ADH7	PDC6	KEGG
ADH7	PDC1	KEGG
ADH7	PDC5	KEGG
ADH7	ADH6	KEGG
ADH6	THI3	KEGG
ADH6	PDC6	KEGG
ADH6	PDC1	KEGG
ADH6	PDC5	KEGG
ADH6	ADH7	KEGG
PDB1	PDA1	KEGG
PDB1	LAT1	KEGG
PDA1	PDB1	KEGG
PDA1	LAT1	KEGG
LAT1	PDB1	KEGG
LAT1	PDA1	KEGG
cpd:C00118	cpd:C00236	KEGG
cpd:C00236	cpd:C00118	KEGG
ENO1	ENO2	KEGG
ENO1	ERR3	KEGG
ENO1	ERR1	KEGG
ENO1	ERR2	KEGG
ENO1	path:sce00030	KEGG
ENO2	ENO1	KEGG
ENO2	ERR3	KEGG
ENO2	ERR1	KEGG
ENO2	ERR2	KEGG
ENO2	path:sce00030	KEGG
ERR3	ENO1	KEGG
ERR3	ENO2	KEGG
ERR3	ERR1	KEGG
ERR3	ERR2	KEGG
ERR3	path:sce00030	KEGG
ERR1	ENO1	KEGG
ERR1	ENO2	KEGG
ERR1	ERR3	KEGG
ERR1	ERR2	KEGG
ERR1	path:sce00030	KEGG
ERR2	ENO1	KEGG
ERR2	ENO2	KEGG
ERR2	ERR3	KEGG
ERR2	ERR1	KEGG
ERR2	path:sce00030	KEGG
path:sce00030	ENO1	KEGG
path:sce00030	ENO2	KEGG
path:sce00030	ERR3	KEGG
path:sce00030	ERR1	KEGG
path:sce00030	ERR2	KEGG
cpd:C05378	cpd:C05345	KEGG
cpd:C05345	cpd:C05378	KEGG
ACS1	ACS2	KEGG
ACS1	LAT1	KEGG
ACS2	ACS1	KEGG
ACS2	LAT1	KEGG
LAT1	ACS1	KEGG
LAT1	ACS2	KEGG
FBP1	PGI1	KEGG
PGI1	FBP1	KEGG
ENO1	ENO2	KEGG
ENO1	ERR3	KEGG
ENO1	ERR1	KEGG
ENO1	ERR2	KEGG
ENO1	PCK1	KEGG
ENO2	ENO1	KEGG
ENO2	ERR3	KEGG
ENO2	ERR1	KEGG
ENO2	ERR2	KEGG
ENO2	PCK1	KEGG
ERR3	ENO1	KEGG
ERR3	ENO2	KEGG
ERR3	ERR1	KEGG
ERR3	ERR2	KEGG
ERR3	PCK1	KEGG
ERR1	ENO1	KEGG
ERR1	ENO2	KEGG
ERR1	ERR3	KEGG
ERR1	ERR2	KEGG
ERR1	PCK1	KEGG
ERR2	ENO1	KEGG
ERR2	ENO2	KEGG
ERR2	ERR3	KEGG
ERR2	ERR1	KEGG
ERR2	PCK1	KEGG
PCK1	ENO1	KEGG
PCK1	ENO2	KEGG
PCK1	ERR3	KEGG
PCK1	ERR1	KEGG
PCK1	ERR2	KEGG
GAL10	GLK1	KEGG
GAL10	HXK1	KEGG
GAL10	HXK2	KEGG
GLK1	GAL10	KEGG
GLK1	HXK1	KEGG
GLK1	HXK2	KEGG
HXK1	GAL10	KEGG
HXK1	GLK1	KEGG
HXK1	HXK2	KEGG
HXK2	GAL10	KEGG
HXK2	GLK1	KEGG
HXK2	HXK1	KEGG
THI3	PDC6	KEGG
THI3	PDC1	KEGG
THI3	PDC5	KEGG
THI3	CDC19	KEGG
THI3	PYK2	KEGG
PDC6	THI3	KEGG
PDC6	PDC1	KEGG
PDC6	PDC5	KEGG
PDC6	CDC19	KEGG
PDC6	PYK2	KEGG
PDC1	THI3	KEGG
PDC1	PDC6	KEGG
PDC1	PDC5	KEGG
PDC1	CDC19	KEGG
PDC1	PYK2	KEGG
PDC5	THI3	KEGG
PDC5	PDC6	KEGG
PDC5	PDC1	KEGG
PDC5	CDC19	KEGG
PDC5	PYK2	KEGG
CDC19	THI3	KEGG
CDC19	PDC6	KEGG
CDC19	PDC1	KEGG
CDC19	PDC5	KEGG
CDC19	PYK2	KEGG
PYK2	THI3	KEGG
PYK2	PDC6	KEGG
PYK2	PDC1	KEGG
PYK2	PDC5	KEGG
PYK2	CDC19	KEGG
cpd:C00197	cpd:C00236	KEGG
cpd:C00236	cpd:C00197	KEGG
path:sce00020	PCK1	KEGG
PCK1	path:sce00020	KEGG
cpd:C00033	cpd:C00024	KEGG
cpd:C00024	cpd:C00033	KEGG
cpd:C01172	cpd:C05345	KEGG
cpd:C05345	cpd:C01172	KEGG
PGM1	PGM2	KEGG
PGM1	PGM3	KEGG
PGM1	path:sce00500	KEGG
PGM2	PGM1	KEGG
PGM2	PGM3	KEGG
PGM2	path:sce00500	KEGG
PGM3	PGM1	KEGG
PGM3	PGM2	KEGG
PGM3	path:sce00500	KEGG
path:sce00500	PGM1	KEGG
path:sce00500	PGM2	KEGG
path:sce00500	PGM3	KEGG
TDH3	TDH1	KEGG
TDH3	TDH2	KEGG
TDH3	PGK1	KEGG
TDH1	TDH3	KEGG
TDH1	TDH2	KEGG
TDH1	PGK1	KEGG
TDH2	TDH3	KEGG
TDH2	TDH1	KEGG
TDH2	PGK1	KEGG
PGK1	TDH3	KEGG
PGK1	TDH1	KEGG
PGK1	TDH2	KEGG
FBA1	FBP1	KEGG
FBP1	FBA1	KEGG
cpd:C00668	cpd:C05345	KEGG
cpd:C05345	cpd:C00668	KEGG
FBA1	TDH3	KEGG
FBA1	TDH1	KEGG
FBA1	TDH2	KEGG
TDH3	FBA1	KEGG
TDH3	TDH1	KEGG
TDH3	TDH2	KEGG
TDH1	FBA1	KEGG
TDH1	TDH3	KEGG
TDH1	TDH2	KEGG
TDH2	FBA1	KEGG
TDH2	TDH3	KEGG
TDH2	TDH1	KEGG
ALD3	ALD2	KEGG
ALD3	THI3	KEGG
ALD3	PDC6	KEGG
ALD3	PDC1	KEGG
ALD3	PDC5	KEGG
ALD2	ALD3	KEGG
ALD2	THI3	KEGG
ALD2	PDC6	KEGG
ALD2	PDC1	KEGG
ALD2	PDC5	KEGG
THI3	ALD3	KEGG
THI3	ALD2	KEGG
THI3	PDC6	KEGG
THI3	PDC1	KEGG
THI3	PDC5	KEGG
PDC6	ALD3	KEGG
PDC6	ALD2	KEGG
PDC6	THI3	KEGG
PDC6	PDC1	KEGG
PDC6	PDC5	KEGG
PDC1	ALD3	KEGG
PDC1	ALD2	KEGG
PDC1	THI3	KEGG
PDC1	PDC6	KEGG
PDC1	PDC5	KEGG
PDC5	ALD3	KEGG
PDC5	ALD2	KEGG
PDC5	THI3	KEGG
PDC5	PDC6	KEGG
PDC5	PDC1	KEGG
cpd:C00267	cpd:C00668	KEGG
cpd:C00668	cpd:C00267	KEGG
CDC19	PYK2	KEGG
CDC19	ENO1	KEGG
CDC19	ENO2	KEGG
CDC19	ERR3	KEGG
CDC19	ERR1	KEGG
CDC19	ERR2	KEGG
PYK2	CDC19	KEGG
PYK2	ENO1	KEGG
PYK2	ENO2	KEGG
PYK2	ERR3	KEGG
PYK2	ERR1	KEGG
PYK2	ERR2	KEGG
ENO1	CDC19	KEGG
ENO1	PYK2	KEGG
ENO1	ENO2	KEGG
ENO1	ERR3	KEGG
ENO1	ERR1	KEGG
ENO1	ERR2	KEGG
ENO2	CDC19	KEGG
ENO2	PYK2	KEGG
ENO2	ENO1	KEGG
ENO2	ERR3	KEGG
ENO2	ERR1	KEGG
ENO2	ERR2	KEGG
ERR3	CDC19	KEGG
ERR3	PYK2	KEGG
ERR3	ENO1	KEGG
ERR3	ENO2	KEGG
ERR3	ERR1	KEGG
ERR3	ERR2	KEGG
ERR1	CDC19	KEGG
ERR1	PYK2	KEGG
ERR1	ENO1	KEGG
ERR1	ENO2	KEGG
ERR1	ERR3	KEGG
ERR1	ERR2	KEGG
ERR2	CDC19	KEGG
ERR2	PYK2	KEGG
ERR2	ENO1	KEGG
ERR2	ENO2	KEGG
ERR2	ERR3	KEGG
ERR2	ERR1	KEGG
TPI1	FBA1	KEGG
FBA1	TPI1	KEGG
LAT1	path:sce00020	KEGG
path:sce00020	LAT1	KEGG
PDB1	PDA1	KEGG
PDB1	THI3	KEGG
PDB1	PDC6	KEGG
PDB1	PDC1	KEGG
PDB1	PDC5	KEGG
PDA1	PDB1	KEGG
PDA1	THI3	KEGG
PDA1	PDC6	KEGG
PDA1	PDC1	KEGG
PDA1	PDC5	KEGG
THI3	PDB1	KEGG
THI3	PDA1	KEGG
THI3	PDC6	KEGG
THI3	PDC1	KEGG
THI3	PDC5	KEGG
PDC6	PDB1	KEGG
PDC6	PDA1	KEGG
PDC6	THI3	KEGG
PDC6	PDC1	KEGG
PDC6	PDC5	KEGG
PDC1	PDB1	KEGG
PDC1	PDA1	KEGG
PDC1	THI3	KEGG
PDC1	PDC6	KEGG
PDC1	PDC5	KEGG
PDC5	PDB1	KEGG
PDC5	PDA1	KEGG
PDC5	THI3	KEGG
PDC5	PDC6	KEGG
PDC5	PDC1	KEGG
cpd:C05378	cpd:C00111	KEGG
cpd:C00111	cpd:C05378	KEGG
GLK1	HXK1	KEGG
GLK1	HXK2	KEGG
GLK1	PGI1	KEGG
HXK1	GLK1	KEGG
HXK1	HXK2	KEGG
HXK1	PGI1	KEGG
HXK2	GLK1	KEGG
HXK2	HXK1	KEGG
HXK2	PGI1	KEGG
PGI1	GLK1	KEGG
PGI1	HXK1	KEGG
PGI1	HXK2	KEGG
cpd:C00022	cpd:C05125	KEGG
cpd:C05125	cpd:C00022	KEGG
cpd:C15972	cpd:C16255	KEGG
cpd:C16255	cpd:C15972	KEGG
GPM2	GPM1	KEGG
GPM2	SHB17	KEGG
GPM2	GPM3	KEGG
GPM2	YOR283W	KEGG
GPM2	PGK1	KEGG
GPM1	GPM2	KEGG
GPM1	SHB17	KEGG
GPM1	GPM3	KEGG
GPM1	YOR283W	KEGG
GPM1	PGK1	KEGG
SHB17	GPM2	KEGG
SHB17	GPM1	KEGG
SHB17	GPM3	KEGG
SHB17	YOR283W	KEGG
SHB17	PGK1	KEGG
GPM3	GPM2	KEGG
GPM3	GPM1	KEGG
GPM3	SHB17	KEGG
GPM3	YOR283W	KEGG
GPM3	PGK1	KEGG
YOR283W	GPM2	KEGG
YOR283W	GPM1	KEGG
YOR283W	SHB17	KEGG
YOR283W	GPM3	KEGG
YOR283W	PGK1	KEGG
PGK1	GPM2	KEGG
PGK1	GPM1	KEGG
PGK1	SHB17	KEGG
PGK1	GPM3	KEGG
PGK1	YOR283W	KEGG
PDB1	PDA1	KEGG
PDB1	THI3	KEGG
PDB1	PDC6	KEGG
PDB1	PDC1	KEGG
PDB1	PDC5	KEGG
PDA1	PDB1	KEGG
PDA1	THI3	KEGG
PDA1	PDC6	KEGG
PDA1	PDC1	KEGG
PDA1	PDC5	KEGG
THI3	PDB1	KEGG
THI3	PDA1	KEGG
THI3	PDC6	KEGG
THI3	PDC1	KEGG
THI3	PDC5	KEGG
PDC6	PDB1	KEGG
PDC6	PDA1	KEGG
PDC6	THI3	KEGG
PDC6	PDC1	KEGG
PDC6	PDC5	KEGG
PDC1	PDB1	KEGG
PDC1	PDA1	KEGG
PDC1	THI3	KEGG
PDC1	PDC6	KEGG
PDC1	PDC5	KEGG
PDC5	PDB1	KEGG
PDC5	PDA1	KEGG
PDC5	THI3	KEGG
PDC5	PDC6	KEGG
PDC5	PDC1	KEGG
PGI1	YMR099C	KEGG
YMR099C	PGI1	KEGG
PDB1	PDA1	KEGG
PDB1	CDC19	KEGG
PDB1	PYK2	KEGG
PDA1	PDB1	KEGG
PDA1	CDC19	KEGG
PDA1	PYK2	KEGG
CDC19	PDB1	KEGG
CDC19	PDA1	KEGG
CDC19	PYK2	KEGG
PYK2	PDB1	KEGG
PYK2	PDA1	KEGG
PYK2	CDC19	KEGG
CDC19	PYK2	KEGG
CDC19	path:sce00030	KEGG
PYK2	CDC19	KEGG
PYK2	path:sce00030	KEGG
path:sce00030	CDC19	KEGG
path:sce00030	PYK2	KEGG
ALD5	ALD4	KEGG
ALD5	ALD6	KEGG
ALD5	ADH7	KEGG
ALD5	ADH6	KEGG
ALD4	ALD5	KEGG
ALD4	ALD6	KEGG
ALD4	ADH7	KEGG
ALD4	ADH6	KEGG
ALD6	ALD5	KEGG
ALD6	ALD4	KEGG
ALD6	ADH7	KEGG
ALD6	ADH6	KEGG
ADH7	ALD5	KEGG
ADH7	ALD4	KEGG
ADH7	ALD6	KEGG
ADH7	ADH6	KEGG
ADH6	ALD5	KEGG
ADH6	ALD4	KEGG
ADH6	ALD6	KEGG
ADH6	ADH7	KEGG
PDB1	PDA1	KEGG
PDB1	LPD1	KEGG
PDB1	IRC15	KEGG
PDA1	PDB1	KEGG
PDA1	LPD1	KEGG
PDA1	IRC15	KEGG
LPD1	PDB1	KEGG
LPD1	PDA1	KEGG
LPD1	IRC15	KEGG
IRC15	PDB1	KEGG
IRC15	PDA1	KEGG
IRC15	LPD1	KEGG
GPM2	GPM1	KEGG
GPM2	SHB17	KEGG
GPM2	GPM3	KEGG
GPM2	YOR283W	KEGG
GPM2	path:sce00030	KEGG
GPM1	GPM2	KEGG
GPM1	SHB17	KEGG
GPM1	GPM3	KEGG
GPM1	YOR283W	KEGG
GPM1	path:sce00030	KEGG
SHB17	GPM2	KEGG
SHB17	GPM1	KEGG
SHB17	GPM3	KEGG
SHB17	YOR283W	KEGG
SHB17	path:sce00030	KEGG
GPM3	GPM2	KEGG
GPM3	GPM1	KEGG
GPM3	SHB17	KEGG
GPM3	YOR283W	KEGG
GPM3	path:sce00030	KEGG
YOR283W	GPM2	KEGG
YOR283W	GPM1	KEGG
YOR283W	SHB17	KEGG
YOR283W	GPM3	KEGG
YOR283W	path:sce00030	KEGG
path:sce00030	GPM2	KEGG
path:sce00030	GPM1	KEGG
path:sce00030	SHB17	KEGG
path:sce00030	GPM3	KEGG
path:sce00030	YOR283W	KEGG
cpd:C05125	cpd:C00084	KEGG
cpd:C00084	cpd:C05125	KEGG
ENO1	ENO2	KEGG
ENO1	ERR3	KEGG
ENO1	ERR1	KEGG
ENO1	ERR2	KEGG
ENO1	GPM2	KEGG
ENO1	GPM1	KEGG
ENO1	SHB17	KEGG
ENO1	GPM3	KEGG
ENO1	YOR283W	KEGG
ENO2	ENO1	KEGG
ENO2	ERR3	KEGG
ENO2	ERR1	KEGG
ENO2	ERR2	KEGG
ENO2	GPM2	KEGG
ENO2	GPM1	KEGG
ENO2	SHB17	KEGG
ENO2	GPM3	KEGG
ENO2	YOR283W	KEGG
ERR3	ENO1	KEGG
ERR3	ENO2	KEGG
ERR3	ERR1	KEGG
ERR3	ERR2	KEGG
ERR3	GPM2	KEGG
ERR3	GPM1	KEGG
ERR3	SHB17	KEGG
ERR3	GPM3	KEGG
ERR3	YOR283W	KEGG
ERR1	ENO1	KEGG
ERR1	ENO2	KEGG
ERR1	ERR3	KEGG
ERR1	ERR2	KEGG
ERR1	GPM2	KEGG
ERR1	GPM1	KEGG
ERR1	SHB17	KEGG
ERR1	GPM3	KEGG
ERR1	YOR283W	KEGG
ERR2	ENO1	KEGG
ERR2	ENO2	KEGG
ERR2	ERR3	KEGG
ERR2	ERR1	KEGG
ERR2	GPM2	KEGG
ERR2	GPM1	KEGG
ERR2	SHB17	KEGG
ERR2	GPM3	KEGG
ERR2	YOR283W	KEGG
GPM2	ENO1	KEGG
GPM2	ENO2	KEGG
GPM2	ERR3	KEGG
GPM2	ERR1	KEGG
GPM2	ERR2	KEGG
GPM2	GPM1	KEGG
GPM2	SHB17	KEGG
GPM2	GPM3	KEGG
GPM2	YOR283W	KEGG
GPM1	ENO1	KEGG
GPM1	ENO2	KEGG
GPM1	ERR3	KEGG
GPM1	ERR1	KEGG
GPM1	ERR2	KEGG
GPM1	GPM2	KEGG
GPM1	SHB17	KEGG
GPM1	GPM3	KEGG
GPM1	YOR283W	KEGG
SHB17	ENO1	KEGG
SHB17	ENO2	KEGG
SHB17	ERR3	KEGG
SHB17	ERR1	KEGG
SHB17	ERR2	KEGG
SHB17	GPM2	KEGG
SHB17	GPM1	KEGG
SHB17	GPM3	KEGG
SHB17	YOR283W	KEGG
GPM3	ENO1	KEGG
GPM3	ENO2	KEGG
GPM3	ERR3	KEGG
GPM3	ERR1	KEGG
GPM3	ERR2	KEGG
GPM3	GPM2	KEGG
GPM3	GPM1	KEGG
GPM3	SHB17	KEGG
GPM3	YOR283W	KEGG
YOR283W	ENO1	KEGG
YOR283W	ENO2	KEGG
YOR283W	ERR3	KEGG
YOR283W	ERR1	KEGG
YOR283W	ERR2	KEGG
YOR283W	GPM2	KEGG
YOR283W	GPM1	KEGG
YOR283W	SHB17	KEGG
YOR283W	GPM3	KEGG
cpd:C00103	cpd:C00668	KEGG
cpd:C00668	cpd:C00103	KEGG
path:sce00030	TPI1	KEGG
TPI1	path:sce00030	KEGG
cpd:C05125	cpd:C00068	KEGG
cpd:C00068	cpd:C05125	KEGG
PCK1	CDC19	KEGG
PCK1	PYK2	KEGG
CDC19	PCK1	KEGG
CDC19	PYK2	KEGG
PYK2	PCK1	KEGG
PYK2	CDC19	KEGG
cpd:C00024	cpd:C16255	KEGG
cpd:C16255	cpd:C00024	KEGG
ACS1	ACS2	KEGG
ACS1	ALD3	KEGG
ACS1	ALD2	KEGG
ACS2	ACS1	KEGG
ACS2	ALD3	KEGG
ACS2	ALD2	KEGG
ALD3	ACS1	KEGG
ALD3	ACS2	KEGG
ALD3	ALD2	KEGG
ALD2	ACS1	KEGG
ALD2	ACS2	KEGG
ALD2	ALD3	KEGG
YMR099C	path:sce00030	KEGG
path:sce00030	YMR099C	KEGG
PGM1	PGM2	KEGG
PGM1	PGM3	KEGG
PGM1	path:sce00030	KEGG
PGM2	PGM1	KEGG
PGM2	PGM3	KEGG
PGM2	path:sce00030	KEGG
PGM3	PGM1	KEGG
PGM3	PGM2	KEGG
PGM3	path:sce00030	KEGG
path:sce00030	PGM1	KEGG
path:sce00030	PGM2	KEGG
path:sce00030	PGM3	KEGG
FBP1	PGI1	KEGG
PGI1	FBP1	KEGG
THI3	PDC6	KEGG
THI3	PDC1	KEGG
THI3	PDC5	KEGG
THI3	path:sce00030	KEGG
PDC6	THI3	KEGG
PDC6	PDC1	KEGG
PDC6	PDC5	KEGG
PDC6	path:sce00030	KEGG
PDC1	THI3	KEGG
PDC1	PDC6	KEGG
PDC1	PDC5	KEGG
PDC1	path:sce00030	KEGG
PDC5	THI3	KEGG
PDC5	PDC6	KEGG
PDC5	PDC1	KEGG
PDC5	path:sce00030	KEGG
path:sce00030	THI3	KEGG
path:sce00030	PDC6	KEGG
path:sce00030	PDC1	KEGG
path:sce00030	PDC5	KEGG
PGI1	GLK1	KEGG
PGI1	HXK1	KEGG
PGI1	HXK2	KEGG
GLK1	PGI1	KEGG
GLK1	HXK1	KEGG
GLK1	HXK2	KEGG
HXK1	PGI1	KEGG
HXK1	GLK1	KEGG
HXK1	HXK2	KEGG
HXK2	PGI1	KEGG
HXK2	GLK1	KEGG
HXK2	HXK1	KEGG
PGI1	YMR099C	KEGG
YMR099C	PGI1	KEGG
ALD3	ALD2	KEGG
ALD3	ADH7	KEGG
ALD3	ADH6	KEGG
ALD2	ALD3	KEGG
ALD2	ADH7	KEGG
ALD2	ADH6	KEGG
ADH7	ALD3	KEGG
ADH7	ALD2	KEGG
ADH7	ADH6	KEGG
ADH6	ALD3	KEGG
ADH6	ALD2	KEGG
ADH6	ADH7	KEGG
cpd:C00631	cpd:C00074	KEGG
cpd:C00074	cpd:C00631	KEGG
cpd:C15972	cpd:C00068	KEGG
cpd:C00068	cpd:C15972	KEGG
GLK1	HXK1	KEGG
GLK1	HXK2	KEGG
GLK1	GAL10	KEGG
HXK1	GLK1	KEGG
HXK1	HXK2	KEGG
HXK1	GAL10	KEGG
HXK2	GLK1	KEGG
HXK2	HXK1	KEGG
HXK2	GAL10	KEGG
GAL10	GLK1	KEGG
GAL10	HXK1	KEGG
GAL10	HXK2	KEGG
PFK1	PFK2	KEGG
PFK1	PGI1	KEGG
PFK2	PFK1	KEGG
PFK2	PGI1	KEGG
PGI1	PFK1	KEGG
PGI1	PFK2	KEGG
cpd:C00668	cpd:C01172	KEGG
cpd:C01172	cpd:C00668	KEGG
cpd:C15973	cpd:C15972	KEGG
cpd:C15972	cpd:C15973	KEGG
ACS1	ACS2	KEGG
ACS1	ALD5	KEGG
ACS1	ALD4	KEGG
ACS1	ALD6	KEGG
ACS2	ACS1	KEGG
ACS2	ALD5	KEGG
ACS2	ALD4	KEGG
ACS2	ALD6	KEGG
ALD5	ACS1	KEGG
ALD5	ACS2	KEGG
ALD5	ALD4	KEGG
ALD5	ALD6	KEGG
ALD4	ACS1	KEGG
ALD4	ACS2	KEGG
ALD4	ALD5	KEGG
ALD4	ALD6	KEGG
ALD6	ACS1	KEGG
ALD6	ACS2	KEGG
ALD6	ALD5	KEGG
ALD6	ALD4	KEGG
PGI1	path:sce00030	KEGG
path:sce00030	PGI1	KEGG
FKS1	RHO1	KEGG
RHO1	FKS1	KEGG
RHO1	BNI1	KEGG
BNI1	RHO1	KEGG
STE20	STE11	KEGG
STE11	STE20	KEGG
CDC42	BNI1	KEGG
BNI1	CDC42	KEGG
STE3	GPA1	KEGG
GPA1	STE3	KEGG
YPD1	SSK1	KEGG
SSK1	YPD1	KEGG
SLT2	SWI4	KEGG
SLT2	SWI6	KEGG
SWI4	SLT2	KEGG
SWI4	SWI6	KEGG
SWI6	SLT2	KEGG
SWI6	SWI4	KEGG
CDC42	STE20	KEGG
STE20	CDC42	KEGG
PKC1	BCK1	KEGG
BCK1	PKC1	KEGG
RAS2	CDC42	KEGG
CDC42	RAS2	KEGG
STE7	FUS3	KEGG
FUS3	STE7	KEGG
STE12	FUS1	KEGG
FUS1	STE12	KEGG
TEC1	STE12	KEGG
STE12	TEC1	KEGG
STE12	MCM1	KEGG
MCM1	STE12	KEGG
CDC24	CDC42	KEGG
CDC42	CDC24	KEGG
SHO1	CDC42	KEGG
CDC42	SHO1	KEGG
MF(ALPHA)2	MF(ALPHA)1	KEGG
MF(ALPHA)2	STE2	KEGG
MF(ALPHA)1	MF(ALPHA)2	KEGG
MF(ALPHA)1	STE2	KEGG
STE2	MF(ALPHA)2	KEGG
STE2	MF(ALPHA)1	KEGG
BEM1	STE20	KEGG
STE20	BEM1	KEGG
KSS1	DIG2	KEGG
KSS1	DIG1	KEGG
DIG2	KSS1	KEGG
DIG2	DIG1	KEGG
DIG1	KSS1	KEGG
DIG1	DIG2	KEGG
STE2	GPA1	KEGG
GPA1	STE2	KEGG
MFA1	MFA2	KEGG
MFA1	STE3	KEGG
MFA2	MFA1	KEGG
MFA2	STE3	KEGG
STE3	MFA1	KEGG
STE3	MFA2	KEGG
MID2	RHO1	KEGG
RHO1	MID2	KEGG
FUS3	STE12	KEGG
STE12	FUS3	KEGG
SLT2	RLM1	KEGG
RLM1	SLT2	KEGG
FUS3	FAR1	KEGG
FAR1	FUS3	KEGG
SLN1	YPD1	KEGG
YPD1	SLN1	KEGG
FUS3	DIG2	KEGG
FUS3	DIG1	KEGG
DIG2	FUS3	KEGG
DIG2	DIG1	KEGG
DIG1	FUS3	KEGG
DIG1	DIG2	KEGG
STE11	STE7	KEGG
STE7	STE11	KEGG
GPA1	STE18	KEGG
STE18	GPA1	KEGG
STE20	STE11	KEGG
STE11	STE20	KEGG
HOG1	MSN4	KEGG
HOG1	MSN2	KEGG
MSN4	HOG1	KEGG
MSN4	MSN2	KEGG
MSN2	HOG1	KEGG
MSN2	MSN4	KEGG
RHO1	PKC1	KEGG
PKC1	RHO1	KEGG
PBS2	HOG1	KEGG
HOG1	PBS2	KEGG
STE11	STE7	KEGG
STE7	STE11	KEGG
DIG2	DIG1	KEGG
DIG2	STE12	KEGG
DIG1	DIG2	KEGG
DIG1	STE12	KEGG
STE12	DIG2	KEGG
STE12	DIG1	KEGG
MSN4	MSN2	KEGG
MSN4	CTT1	KEGG
MSN2	MSN4	KEGG
MSN2	CTT1	KEGG
CTT1	MSN4	KEGG
CTT1	MSN2	KEGG
STE20	STE11	KEGG
STE11	STE20	KEGG
MSN4	MSN2	KEGG
MSN4	GLO1	KEGG
MSN2	MSN4	KEGG
MSN2	GLO1	KEGG
GLO1	MSN4	KEGG
GLO1	MSN2	KEGG
RLM1	GSC2	KEGG
GSC2	RLM1	KEGG
BCK1	MKK1	KEGG
BCK1	MKK2	KEGG
MKK1	BCK1	KEGG
MKK1	MKK2	KEGG
MKK2	BCK1	KEGG
MKK2	MKK1	KEGG
MKK1	MKK2	KEGG
MKK1	SLT2	KEGG
MKK2	MKK1	KEGG
MKK2	SLT2	KEGG
SLT2	MKK1	KEGG
SLT2	MKK2	KEGG
SSK1	SSK22	KEGG
SSK1	SSK2	KEGG
SSK22	SSK1	KEGG
SSK22	SSK2	KEGG
SSK2	SSK1	KEGG
SSK2	SSK22	KEGG
DIG2	DIG1	KEGG
DIG2	STE12	KEGG
DIG1	DIG2	KEGG
DIG1	STE12	KEGG
STE12	DIG2	KEGG
STE12	DIG1	KEGG
MSG5	FUS3	KEGG
FUS3	MSG5	KEGG
SSK22	SSK2	KEGG
SSK22	PBS2	KEGG
SSK2	SSK22	KEGG
SSK2	PBS2	KEGG
PBS2	SSK22	KEGG
PBS2	SSK2	KEGG
STE7	KSS1	KEGG
KSS1	STE7	KEGG
BEM1	CDC42	KEGG
CDC42	BEM1	KEGG
SHO1	STE20	KEGG
STE20	SHO1	KEGG
CDC42	STE20	KEGG
STE20	CDC42	KEGG
STE18	CDC42	KEGG
CDC42	STE18	KEGG
STE11	PBS2	KEGG
PBS2	STE11	KEGG
DUN1	TUP1	KEGG
TUP1	DUN1	KEGG
CDC20	MAD3	KEGG
MAD3	CDC20	KEGG
MCM2	MCM7	KEGG
MCM2	MCM3	KEGG
MCM2	MCM6	KEGG
MCM2	MCM5	KEGG
MCM2	MCM4	KEGG
MCM2	TAH11	KEGG
MCM7	MCM2	KEGG
MCM7	MCM3	KEGG
MCM7	MCM6	KEGG
MCM7	MCM5	KEGG
MCM7	MCM4	KEGG
MCM7	TAH11	KEGG
MCM3	MCM2	KEGG
MCM3	MCM7	KEGG
MCM3	MCM6	KEGG
MCM3	MCM5	KEGG
MCM3	MCM4	KEGG
MCM3	TAH11	KEGG
MCM6	MCM2	KEGG
MCM6	MCM7	KEGG
MCM6	MCM3	KEGG
MCM6	MCM5	KEGG
MCM6	MCM4	KEGG
MCM6	TAH11	KEGG
MCM5	MCM2	KEGG
MCM5	MCM7	KEGG
MCM5	MCM3	KEGG
MCM5	MCM6	KEGG
MCM5	MCM4	KEGG
MCM5	TAH11	KEGG
MCM4	MCM2	KEGG
MCM4	MCM7	KEGG
MCM4	MCM3	KEGG
MCM4	MCM6	KEGG
MCM4	MCM5	KEGG
MCM4	TAH11	KEGG
TAH11	MCM2	KEGG
TAH11	MCM7	KEGG
TAH11	MCM3	KEGG
TAH11	MCM6	KEGG
TAH11	MCM5	KEGG
TAH11	MCM4	KEGG
SLK19	TPD3	KEGG
SLK19	PPH21	KEGG
SLK19	PPH22	KEGG
TPD3	SLK19	KEGG
TPD3	PPH21	KEGG
TPD3	PPH22	KEGG
PPH21	SLK19	KEGG
PPH21	TPD3	KEGG
PPH21	PPH22	KEGG
PPH22	SLK19	KEGG
PPH22	TPD3	KEGG
PPH22	PPH21	KEGG
SLK19	CDC55	KEGG
CDC55	SLK19	KEGG
DUN1	RFX1	KEGG
RFX1	DUN1	KEGG
CDC28	SWI6	KEGG
SWI6	CDC28	KEGG
CLN3	SWI6	KEGG
SWI6	CLN3	KEGG
CDC53	SKP1	KEGG
CDC53	HRT1	KEGG
SKP1	CDC53	KEGG
SKP1	HRT1	KEGG
HRT1	CDC53	KEGG
HRT1	SKP1	KEGG
CDC4	CDC53	KEGG
CDC4	SKP1	KEGG
CDC4	HRT1	KEGG
CDC53	CDC4	KEGG
CDC53	SKP1	KEGG
CDC53	HRT1	KEGG
SKP1	CDC4	KEGG
SKP1	CDC53	KEGG
SKP1	HRT1	KEGG
HRT1	CDC4	KEGG
HRT1	CDC53	KEGG
HRT1	SKP1	KEGG
TPD3	PPH21	KEGG
TPD3	PPH22	KEGG
TPD3	NET1	KEGG
PPH21	TPD3	KEGG
PPH21	PPH22	KEGG
PPH21	NET1	KEGG
PPH22	TPD3	KEGG
PPH22	PPH21	KEGG
PPH22	NET1	KEGG
NET1	TPD3	KEGG
NET1	PPH21	KEGG
NET1	PPH22	KEGG
CDC55	NET1	KEGG
NET1	CDC55	KEGG
CDC27	APC11	KEGG
CDC27	APC4	KEGG
CDC27	SWM1	KEGG
CDC27	CDC26	KEGG
CDC27	DOC1	KEGG
CDC27	CDC23	KEGG
CDC27	CDC16	KEGG
CDC27	APC9	KEGG
CDC27	APC2	KEGG
CDC27	APC1	KEGG
CDC27	APC5	KEGG
CDC27	CLB1	KEGG
CDC27	CLB2	KEGG
APC11	CDC27	KEGG
APC11	APC4	KEGG
APC11	SWM1	KEGG
APC11	CDC26	KEGG
APC11	DOC1	KEGG
APC11	CDC23	KEGG
APC11	CDC16	KEGG
APC11	APC9	KEGG
APC11	APC2	KEGG
APC11	APC1	KEGG
APC11	APC5	KEGG
APC11	CLB1	KEGG
APC11	CLB2	KEGG
APC4	CDC27	KEGG
APC4	APC11	KEGG
APC4	SWM1	KEGG
APC4	CDC26	KEGG
APC4	DOC1	KEGG
APC4	CDC23	KEGG
APC4	CDC16	KEGG
APC4	APC9	KEGG
APC4	APC2	KEGG
APC4	APC1	KEGG
APC4	APC5	KEGG
APC4	CLB1	KEGG
APC4	CLB2	KEGG
SWM1	CDC27	KEGG
SWM1	APC11	KEGG
SWM1	APC4	KEGG
SWM1	CDC26	KEGG
SWM1	DOC1	KEGG
SWM1	CDC23	KEGG
SWM1	CDC16	KEGG
SWM1	APC9	KEGG
SWM1	APC2	KEGG
SWM1	APC1	KEGG
SWM1	APC5	KEGG
SWM1	CLB1	KEGG
SWM1	CLB2	KEGG
CDC26	CDC27	KEGG
CDC26	APC11	KEGG
CDC26	APC4	KEGG
CDC26	SWM1	KEGG
CDC26	DOC1	KEGG
CDC26	CDC23	KEGG
CDC26	CDC16	KEGG
CDC26	APC9	KEGG
CDC26	APC2	KEGG
CDC26	APC1	KEGG
CDC26	APC5	KEGG
CDC26	CLB1	KEGG
CDC26	CLB2	KEGG
DOC1	CDC27	KEGG
DOC1	APC11	KEGG
DOC1	APC4	KEGG
DOC1	SWM1	KEGG
DOC1	CDC26	KEGG
DOC1	CDC23	KEGG
DOC1	CDC16	KEGG
DOC1	APC9	KEGG
DOC1	APC2	KEGG
DOC1	APC1	KEGG
DOC1	APC5	KEGG
DOC1	CLB1	KEGG
DOC1	CLB2	KEGG
CDC23	CDC27	KEGG
CDC23	APC11	KEGG
CDC23	APC4	KEGG
CDC23	SWM1	KEGG
CDC23	CDC26	KEGG
CDC23	DOC1	KEGG
CDC23	CDC16	KEGG
CDC23	APC9	KEGG
CDC23	APC2	KEGG
CDC23	APC1	KEGG
CDC23	APC5	KEGG
CDC23	CLB1	KEGG
CDC23	CLB2	KEGG
CDC16	CDC27	KEGG
CDC16	APC11	KEGG
CDC16	APC4	KEGG
CDC16	SWM1	KEGG
CDC16	CDC26	KEGG
CDC16	DOC1	KEGG
CDC16	CDC23	KEGG
CDC16	APC9	KEGG
CDC16	APC2	KEGG
CDC16	APC1	KEGG
CDC16	APC5	KEGG
CDC16	CLB1	KEGG
CDC16	CLB2	KEGG
APC9	CDC27	KEGG
APC9	APC11	KEGG
APC9	APC4	KEGG
APC9	SWM1	KEGG
APC9	CDC26	KEGG
APC9	DOC1	KEGG
APC9	CDC23	KEGG
APC9	CDC16	KEGG
APC9	APC2	KEGG
APC9	APC1	KEGG
APC9	APC5	KEGG
APC9	CLB1	KEGG
APC9	CLB2	KEGG
APC2	CDC27	KEGG
APC2	APC11	KEGG
APC2	APC4	KEGG
APC2	SWM1	KEGG
APC2	CDC26	KEGG
APC2	DOC1	KEGG
APC2	CDC23	KEGG
APC2	CDC16	KEGG
APC2	APC9	KEGG
APC2	APC1	KEGG
APC2	APC5	KEGG
APC2	CLB1	KEGG
APC2	CLB2	KEGG
APC1	CDC27	KEGG
APC1	APC11	KEGG
APC1	APC4	KEGG
APC1	SWM1	KEGG
APC1	CDC26	KEGG
APC1	DOC1	KEGG
APC1	CDC23	KEGG
APC1	CDC16	KEGG
APC1	APC9	KEGG
APC1	APC2	KEGG
APC1	APC5	KEGG
APC1	CLB1	KEGG
APC1	CLB2	KEGG
APC5	CDC27	KEGG
APC5	APC11	KEGG
APC5	APC4	KEGG
APC5	SWM1	KEGG
APC5	CDC26	KEGG
APC5	DOC1	KEGG
APC5	CDC23	KEGG
APC5	CDC16	KEGG
APC5	APC9	KEGG
APC5	APC2	KEGG
APC5	APC1	KEGG
APC5	CLB1	KEGG
APC5	CLB2	KEGG
CLB1	CDC27	KEGG
CLB1	APC11	KEGG
CLB1	APC4	KEGG
CLB1	SWM1	KEGG
CLB1	CDC26	KEGG
CLB1	DOC1	KEGG
CLB1	CDC23	KEGG
CLB1	CDC16	KEGG
CLB1	APC9	KEGG
CLB1	APC2	KEGG
CLB1	APC1	KEGG
CLB1	APC5	KEGG
CLB1	CLB2	KEGG
CLB2	CDC27	KEGG
CLB2	APC11	KEGG
CLB2	APC4	KEGG
CLB2	SWM1	KEGG
CLB2	CDC26	KEGG
CLB2	DOC1	KEGG
CLB2	CDC23	KEGG
CLB2	CDC16	KEGG
CLB2	APC9	KEGG
CLB2	APC2	KEGG
CLB2	APC1	KEGG
CLB2	APC5	KEGG
CLB2	CLB1	KEGG
CDH1	CLB1	KEGG
CDH1	CLB2	KEGG
CLB1	CDH1	KEGG
CLB1	CLB2	KEGG
CLB2	CDH1	KEGG
CLB2	CLB1	KEGG
CDC14	SWI5	KEGG
SWI5	CDC14	KEGG
NET1	CDC14	KEGG
CDC14	NET1	KEGG
CDC27	APC11	KEGG
CDC27	APC4	KEGG
CDC27	SWM1	KEGG
CDC27	CDC26	KEGG
CDC27	DOC1	KEGG
CDC27	CDC23	KEGG
CDC27	CDC16	KEGG
CDC27	APC9	KEGG
CDC27	APC2	KEGG
CDC27	APC1	KEGG
CDC27	APC5	KEGG
CDC27	PDS1	KEGG
APC11	CDC27	KEGG
APC11	APC4	KEGG
APC11	SWM1	KEGG
APC11	CDC26	KEGG
APC11	DOC1	KEGG
APC11	CDC23	KEGG
APC11	CDC16	KEGG
APC11	APC9	KEGG
APC11	APC2	KEGG
APC11	APC1	KEGG
APC11	APC5	KEGG
APC11	PDS1	KEGG
APC4	CDC27	KEGG
APC4	APC11	KEGG
APC4	SWM1	KEGG
APC4	CDC26	KEGG
APC4	DOC1	KEGG
APC4	CDC23	KEGG
APC4	CDC16	KEGG
APC4	APC9	KEGG
APC4	APC2	KEGG
APC4	APC1	KEGG
APC4	APC5	KEGG
APC4	PDS1	KEGG
SWM1	CDC27	KEGG
SWM1	APC11	KEGG
SWM1	APC4	KEGG
SWM1	CDC26	KEGG
SWM1	DOC1	KEGG
SWM1	CDC23	KEGG
SWM1	CDC16	KEGG
SWM1	APC9	KEGG
SWM1	APC2	KEGG
SWM1	APC1	KEGG
SWM1	APC5	KEGG
SWM1	PDS1	KEGG
CDC26	CDC27	KEGG
CDC26	APC11	KEGG
CDC26	APC4	KEGG
CDC26	SWM1	KEGG
CDC26	DOC1	KEGG
CDC26	CDC23	KEGG
CDC26	CDC16	KEGG
CDC26	APC9	KEGG
CDC26	APC2	KEGG
CDC26	APC1	KEGG
CDC26	APC5	KEGG
CDC26	PDS1	KEGG
DOC1	CDC27	KEGG
DOC1	APC11	KEGG
DOC1	APC4	KEGG
DOC1	SWM1	KEGG
DOC1	CDC26	KEGG
DOC1	CDC23	KEGG
DOC1	CDC16	KEGG
DOC1	APC9	KEGG
DOC1	APC2	KEGG
DOC1	APC1	KEGG
DOC1	APC5	KEGG
DOC1	PDS1	KEGG
CDC23	CDC27	KEGG
CDC23	APC11	KEGG
CDC23	APC4	KEGG
CDC23	SWM1	KEGG
CDC23	CDC26	KEGG
CDC23	DOC1	KEGG
CDC23	CDC16	KEGG
CDC23	APC9	KEGG
CDC23	APC2	KEGG
CDC23	APC1	KEGG
CDC23	APC5	KEGG
CDC23	PDS1	KEGG
CDC16	CDC27	KEGG
CDC16	APC11	KEGG
CDC16	APC4	KEGG
CDC16	SWM1	KEGG
CDC16	CDC26	KEGG
CDC16	DOC1	KEGG
CDC16	CDC23	KEGG
CDC16	APC9	KEGG
CDC16	APC2	KEGG
CDC16	APC1	KEGG
CDC16	APC5	KEGG
CDC16	PDS1	KEGG
APC9	CDC27	KEGG
APC9	APC11	KEGG
APC9	APC4	KEGG
APC9	SWM1	KEGG
APC9	CDC26	KEGG
APC9	DOC1	KEGG
APC9	CDC23	KEGG
APC9	CDC16	KEGG
APC9	APC2	KEGG
APC9	APC1	KEGG
APC9	APC5	KEGG
APC9	PDS1	KEGG
APC2	CDC27	KEGG
APC2	APC11	KEGG
APC2	APC4	KEGG
APC2	SWM1	KEGG
APC2	CDC26	KEGG
APC2	DOC1	KEGG
APC2	CDC23	KEGG
APC2	CDC16	KEGG
APC2	APC9	KEGG
APC2	APC1	KEGG
APC2	APC5	KEGG
APC2	PDS1	KEGG
APC1	CDC27	KEGG
APC1	APC11	KEGG
APC1	APC4	KEGG
APC1	SWM1	KEGG
APC1	CDC26	KEGG
APC1	DOC1	KEGG
APC1	CDC23	KEGG
APC1	CDC16	KEGG
APC1	APC9	KEGG
APC1	APC2	KEGG
APC1	APC5	KEGG
APC1	PDS1	KEGG
APC5	CDC27	KEGG
APC5	APC11	KEGG
APC5	APC4	KEGG
APC5	SWM1	KEGG
APC5	CDC26	KEGG
APC5	DOC1	KEGG
APC5	CDC23	KEGG
APC5	CDC16	KEGG
APC5	APC9	KEGG
APC5	APC2	KEGG
APC5	APC1	KEGG
APC5	PDS1	KEGG
PDS1	CDC27	KEGG
PDS1	APC11	KEGG
PDS1	APC4	KEGG
PDS1	SWM1	KEGG
PDS1	CDC26	KEGG
PDS1	DOC1	KEGG
PDS1	CDC23	KEGG
PDS1	CDC16	KEGG
PDS1	APC9	KEGG
PDS1	APC2	KEGG
PDS1	APC1	KEGG
PDS1	APC5	KEGG
CDC20	PDS1	KEGG
PDS1	CDC20	KEGG
MEC1	RAD9	KEGG
RAD9	MEC1	KEGG
LCD1	RAD9	KEGG
RAD9	LCD1	KEGG
CDC28	CDC6	KEGG
CDC6	CDC28	KEGG
CLB6	CLB5	KEGG
CLB6	CDC6	KEGG
CLB5	CLB6	KEGG
CLB5	CDC6	KEGG
CDC6	CLB6	KEGG
CDC6	CLB5	KEGG
MCM1	CLN3	KEGG
CLN3	MCM1	KEGG
DBF4	CDC7	KEGG
CDC7	DBF4	KEGG
WHI5	SWI6	KEGG
SWI6	WHI5	KEGG
WHI5	SWI4	KEGG
SWI4	WHI5	KEGG
MAD2	MAD3	KEGG
MAD3	MAD2	KEGG
HSL1	SWE1	KEGG
SWE1	HSL1	KEGG
DBF2	DBF20	KEGG
DBF2	MOB1	KEGG
DBF20	DBF2	KEGG
DBF20	MOB1	KEGG
MOB1	DBF2	KEGG
MOB1	DBF20	KEGG
CAK1	CDC28	KEGG
CDC28	CAK1	KEGG
CAK1	CLB1	KEGG
CAK1	CLB2	KEGG
CLB1	CAK1	KEGG
CLB1	CLB2	KEGG
CLB2	CAK1	KEGG
CLB2	CLB1	KEGG
TPD3	PPH21	KEGG
TPD3	PPH22	KEGG
TPD3	CDC55	KEGG
PPH21	TPD3	KEGG
PPH21	PPH22	KEGG
PPH21	CDC55	KEGG
PPH22	TPD3	KEGG
PPH22	PPH21	KEGG
PPH22	CDC55	KEGG
CDC55	TPD3	KEGG
CDC55	PPH21	KEGG
CDC55	PPH22	KEGG
LTE1	TEM1	KEGG
TEM1	LTE1	KEGG
ORC2	ORC6	KEGG
ORC2	ORC3	KEGG
ORC2	ORC1	KEGG
ORC2	ORC5	KEGG
ORC2	ORC4	KEGG
ORC2	MCM2	KEGG
ORC2	MCM7	KEGG
ORC2	MCM3	KEGG
ORC2	MCM6	KEGG
ORC2	MCM5	KEGG
ORC2	MCM4	KEGG
ORC6	ORC2	KEGG
ORC6	ORC3	KEGG
ORC6	ORC1	KEGG
ORC6	ORC5	KEGG
ORC6	ORC4	KEGG
ORC6	MCM2	KEGG
ORC6	MCM7	KEGG
ORC6	MCM3	KEGG
ORC6	MCM6	KEGG
ORC6	MCM5	KEGG
ORC6	MCM4	KEGG
ORC3	ORC2	KEGG
ORC3	ORC6	KEGG
ORC3	ORC1	KEGG
ORC3	ORC5	KEGG
ORC3	ORC4	KEGG
ORC3	MCM2	KEGG
ORC3	MCM7	KEGG
ORC3	MCM3	KEGG
ORC3	MCM6	KEGG
ORC3	MCM5	KEGG
ORC3	MCM4	KEGG
ORC1	ORC2	KEGG
ORC1	ORC6	KEGG
ORC1	ORC3	KEGG
ORC1	ORC5	KEGG
ORC1	ORC4	KEGG
ORC1	MCM2	KEGG
ORC1	MCM7	KEGG
ORC1	MCM3	KEGG
ORC1	MCM6	KEGG
ORC1	MCM5	KEGG
ORC1	MCM4	KEGG
ORC5	ORC2	KEGG
ORC5	ORC6	KEGG
ORC5	ORC3	KEGG
ORC5	ORC1	KEGG
ORC5	ORC4	KEGG
ORC5	MCM2	KEGG
ORC5	MCM7	KEGG
ORC5	MCM3	KEGG
ORC5	MCM6	KEGG
ORC5	MCM5	KEGG
ORC5	MCM4	KEGG
ORC4	ORC2	KEGG
ORC4	ORC6	KEGG
ORC4	ORC3	KEGG
ORC4	ORC1	KEGG
ORC4	ORC5	KEGG
ORC4	MCM2	KEGG
ORC4	MCM7	KEGG
ORC4	MCM3	KEGG
ORC4	MCM6	KEGG
ORC4	MCM5	KEGG
ORC4	MCM4	KEGG
MCM2	ORC2	KEGG
MCM2	ORC6	KEGG
MCM2	ORC3	KEGG
MCM2	ORC1	KEGG
MCM2	ORC5	KEGG
MCM2	ORC4	KEGG
MCM2	MCM7	KEGG
MCM2	MCM3	KEGG
MCM2	MCM6	KEGG
MCM2	MCM5	KEGG
MCM2	MCM4	KEGG
MCM7	ORC2	KEGG
MCM7	ORC6	KEGG
MCM7	ORC3	KEGG
MCM7	ORC1	KEGG
MCM7	ORC5	KEGG
MCM7	ORC4	KEGG
MCM7	MCM2	KEGG
MCM7	MCM3	KEGG
MCM7	MCM6	KEGG
MCM7	MCM5	KEGG
MCM7	MCM4	KEGG
MCM3	ORC2	KEGG
MCM3	ORC6	KEGG
MCM3	ORC3	KEGG
MCM3	ORC1	KEGG
MCM3	ORC5	KEGG
MCM3	ORC4	KEGG
MCM3	MCM2	KEGG
MCM3	MCM7	KEGG
MCM3	MCM6	KEGG
MCM3	MCM5	KEGG
MCM3	MCM4	KEGG
MCM6	ORC2	KEGG
MCM6	ORC6	KEGG
MCM6	ORC3	KEGG
MCM6	ORC1	KEGG
MCM6	ORC5	KEGG
MCM6	ORC4	KEGG
MCM6	MCM2	KEGG
MCM6	MCM7	KEGG
MCM6	MCM3	KEGG
MCM6	MCM5	KEGG
MCM6	MCM4	KEGG
MCM5	ORC2	KEGG
MCM5	ORC6	KEGG
MCM5	ORC3	KEGG
MCM5	ORC1	KEGG
MCM5	ORC5	KEGG
MCM5	ORC4	KEGG
MCM5	MCM2	KEGG
MCM5	MCM7	KEGG
MCM5	MCM3	KEGG
[truncated: 16,073 more rows]
